# Supplementary material for: Slim cigarette smoking in Urban China: Who are the early adopters and why?
Source: PLoS One. 2021 Jul 13;16(7):e0254682. doi: 10.1371/journal.pone.0254682 (PMC8277019; doi:10.1371/journal.pone.0254682)
Supplement: S1 Data — (CSV) [file pone.0254682.s002.csv]

edu2	age5	smk_crt100	dual_user	reg_sgl	slm_sgl	slim2smk	sex
Bachelor's degree or higher	4 35-39 years	1	1	0	0	1	male
Bachelor's degree or higher	5 40 years and older	1	0	1	0	0	male
Bachelor's degree or higher	4 35-39 years	1	1	0	0	1	female
Bachelor's degree or higher	4 35-39 years	1	0	1	0	0	male
Bachelor's degree or higher	3 30-34 years	1	0	1	0	0	male
Bachelor's degree or higher	3 30-34 years	1	0	1	0	0	male
Bachelor's degree or higher	5 40 years and older	1	0	1	0	0	male
Bachelor's degree or higher	3 30-34 years	1	0	1	0	0	male
Bachelor's degree or higher	3 30-34 years	1	0	0	1	1	male
Bachelor's degree or higher	3 30-34 years	1	0	1	0	0	male
No bachelor's degree	3 30-34 years	1	0	1	0	0	male
Bachelor's degree or higher	2 25-29 years	1	0	1	0	0	male
Bachelor's degree or higher	4 35-39 years	1	1	0	0	1	female
Bachelor's degree or higher	3 30-34 years	1	1	0	0	1	male
Bachelor's degree or higher	2 25-29 years	1	0	0	1	1	female
Bachelor's degree or higher	3 30-34 years	1	1	0	0	1	male
No bachelor's degree	4 35-39 years	1	1	0	0	1	male
Bachelor's degree or higher	3 30-34 years	1	1	0	0	1	male
Bachelor's degree or higher	1 younger than 25 years	1	0	1	0	0	male
Bachelor's degree or higher	3 30-34 years	1	1	0	0	1	male
Bachelor's degree or higher	2 25-29 years	1	1	0	0	1	male
Bachelor's degree or higher	3 30-34 years	1	0	1	0	0	male
Bachelor's degree or higher	3 30-34 years	1	0	1	0	0	male
Bachelor's degree or higher	4 35-39 years	1	1	0	0	1	male
Bachelor's degree or higher	3 30-34 years	1	0	1	0	0	male
No bachelor's degree	4 35-39 years	1	1	0	0	1	male
Bachelor's degree or higher	4 35-39 years	1	1	0	0	1	male
Bachelor's degree or higher	3 30-34 years	1	0	1	0	0	male
Bachelor's degree or higher	5 40 years and older	1	0	1	0	0	male
Bachelor's degree or higher	5 40 years and older	1	1	0	0	1	female
Bachelor's degree or higher	3 30-34 years	1	0	1	0	0	male
Bachelor's degree or higher	2 25-29 years	1	1	0	0	1	male
Bachelor's degree or higher	5 40 years and older	1	0	1	0	0	male
Bachelor's degree or higher	3 30-34 years	1	1	0	0	1	male
Bachelor's degree or higher	3 30-34 years	1	0	1	0	0	male
Bachelor's degree or higher	3 30-34 years	1	0	0	1	1	male
Bachelor's degree or higher	4 35-39 years	1	1	0	0	1	female
No bachelor's degree	3 30-34 years	1	0	0	1	1	male
Bachelor's degree or higher	2 25-29 years	1	1	0	0	1	male
Bachelor's degree or higher	3 30-34 years	1	1	0	0	1	male
Bachelor's degree or higher	2 25-29 years	1	0	1	0	0	male
Bachelor's degree or higher	1 younger than 25 years	1	0	1	0	0	male
Bachelor's degree or higher	2 25-29 years	1	0	0	1	1	female
No bachelor's degree	3 30-34 years	1	0	1	0	0	male
No bachelor's degree	4 35-39 years	1	0	1	0	0	male
No bachelor's degree	2 25-29 years	1	0	1	0	0	male
Bachelor's degree or higher	2 25-29 years	1	0	1	0	0	male
Bachelor's degree or higher	3 30-34 years	1	0	1	0	0	male
Bachelor's degree or higher	3 30-34 years	1	0	1	0	0	male
Bachelor's degree or higher	3 30-34 years	1	0	1	0	0	male
Bachelor's degree or higher	5 40 years and older	1	0	1	0	0	male
Bachelor's degree or higher	5 40 years and older	1	0	1	0	0	male
Bachelor's degree or higher	3 30-34 years	1	0	1	0	0	male
Bachelor's degree or higher	5 40 years and older	1	0	0	1	1	male
Bachelor's degree or higher	2 25-29 years	1	1	0	0	1	male
Bachelor's degree or higher	2 25-29 years	1	0	1	0	0	male
No bachelor's degree	2 25-29 years	1	0	1	0	0	male
Bachelor's degree or higher	3 30-34 years	1	1	0	0	1	male
Bachelor's degree or higher	4 35-39 years	1	0	1	0	0	male
No bachelor's degree	5 40 years and older	1	0	1	0	0	male
Bachelor's degree or higher	3 30-34 years	1	0	1	0	0	male
Bachelor's degree or higher	4 35-39 years	1	0	1	0	0	male
No bachelor's degree	5 40 years and older	1	0	1	0	0	male
Bachelor's degree or higher	2 25-29 years	1	0	1	0	0	male
Bachelor's degree or higher	3 30-34 years	1	0	1	0	0	male
No bachelor's degree	5 40 years and older	1	0	1	0	0	male
Bachelor's degree or higher	5 40 years and older	1	0	1	0	0	male
No bachelor's degree	4 35-39 years	1	0	1	0	0	male
No bachelor's degree	5 40 years and older	1	0	1	0	0	male
No bachelor's degree	2 25-29 years	1	0	1	0	0	female
Bachelor's degree or higher	2 25-29 years	1	0	1	0	0	male
Bachelor's degree or higher	2 25-29 years	1	1	0	0	1	female
Bachelor's degree or higher	5 40 years and older	1	0	1	0	0	male
Bachelor's degree or higher	2 25-29 years	1	0	1	0	0	male
Bachelor's degree or higher	4 35-39 years	1	0	0	1	1	male
No bachelor's degree	1 younger than 25 years	1	0	1	0	0	male
Bachelor's degree or higher	5 40 years and older	1	0	1	0	0	male
Bachelor's degree or higher	1 younger than 25 years	1	1	0	0	1	male
Bachelor's degree or higher	1 younger than 25 years	1	0	1	0	0	male
No bachelor's degree	2 25-29 years	1	0	1	0	0	male
No bachelor's degree	5 40 years and older	1	0	1	0	0	male
No bachelor's degree	5 40 years and older	1	0	0	1	1	male
Bachelor's degree or higher	3 30-34 years	1	0	1	0	0	male
Bachelor's degree or higher	1 younger than 25 years	1	0	0	1	1	female
No bachelor's degree	3 30-34 years	1	0	1	0	0	male
No bachelor's degree	3 30-34 years	1	0	0	1	1	male
No bachelor's degree	5 40 years and older	1	0	1	0	0	male
Bachelor's degree or higher	3 30-34 years	1	0	1	0	0	female
No bachelor's degree	1 younger than 25 years	1	0	1	0	0	male
Bachelor's degree or higher	3 30-34 years	1	1	0	0	1	male
No bachelor's degree	1 younger than 25 years	1	0	1	0	0	male
No bachelor's degree	2 25-29 years	1	1	0	0	1	male
No bachelor's degree	5 40 years and older	1	0	1	0	0	male
No bachelor's degree	2 25-29 years	1	1	0	0	1	male
No bachelor's degree	1 younger than 25 years	1	0	1	0	0	male
No bachelor's degree	1 younger than 25 years	1	1	0	0	1	male
No bachelor's degree	3 30-34 years	1	0	1	0	0	male
No bachelor's degree	4 35-39 years	1	0	1	0	0	male
Bachelor's degree or higher	2 25-29 years	1	0	1	0	0	male
No bachelor's degree	1 younger than 25 years	1	0	1	0	0	male
No bachelor's degree	1 younger than 25 years	1	1	0	0	1	male
No bachelor's degree	1 younger than 25 years	1	0	1	0	0	male
No bachelor's degree	1 younger than 25 years	1	0	1	0	0	male
No bachelor's degree	5 40 years and older	1	0	1	0	0	male
No bachelor's degree	1 younger than 25 years	1	0	1	0	0	male
Bachelor's degree or higher	3 30-34 years	1	1	0	0	1	female
Bachelor's degree or higher	4 35-39 years	1	1	0	0	1	male
Bachelor's degree or higher	2 25-29 years	1	0	1	0	0	male
Bachelor's degree or higher	1 younger than 25 years	1	0	1	0	0	male
No bachelor's degree	5 40 years and older	1	0	1	0	0	male
Bachelor's degree or higher	2 25-29 years	1	1	0	0	1	male
Bachelor's degree or higher	2 25-29 years	1	0	1	0	0	male
Bachelor's degree or higher	5 40 years and older	1	0	1	0	0	male
Bachelor's degree or higher	1 younger than 25 years	1	0	1	0	0	male
Bachelor's degree or higher	3 30-34 years	1	0	1	0	0	male
Bachelor's degree or higher	5 40 years and older	1	0	1	0	0	male
No bachelor's degree	2 25-29 years	1	0	1	0	0	male
No bachelor's degree	2 25-29 years	1	0	1	0	0	male
Bachelor's degree or higher	5 40 years and older	1	0	1	0	0	male
Bachelor's degree or higher	4 35-39 years	1	0	1	0	0	male
Bachelor's degree or higher	3 30-34 years	1	0	1	0	0	male
No bachelor's degree	2 25-29 years	1	0	1	0	0	male
No bachelor's degree	4 35-39 years	1	0	1	0	0	male
Bachelor's degree or higher	5 40 years and older	1	0	0	1	1	male
Bachelor's degree or higher	3 30-34 years	1	0	1	0	0	female
Bachelor's degree or higher	3 30-34 years	1	1	0	0	1	male
Bachelor's degree or higher	2 25-29 years	1	0	1	0	0	male
No bachelor's degree	5 40 years and older	1	0	1	0	0	female
No bachelor's degree	3 30-34 years	1	1	0	0	1	male
No bachelor's degree	1 younger than 25 years	1	0	1	0	0	male
No bachelor's degree	5 40 years and older	1	0	1	0	0	male
No bachelor's degree	4 35-39 years	1	0	1	0	0	male
No bachelor's degree	4 35-39 years	1	0	1	0	0	female
No bachelor's degree	5 40 years and older	1	0	1	0	0	male
No bachelor's degree	1 younger than 25 years	1	0	0	1	1	female
Bachelor's degree or higher	1 younger than 25 years	1	1	0	0	1	female
Bachelor's degree or higher	3 30-34 years	1	0	1	0	0	male
Bachelor's degree or higher	2 25-29 years	1	0	1	0	0	male
No bachelor's degree	2 25-29 years	1	0	1	0	0	male
Bachelor's degree or higher	5 40 years and older	1	0	1	0	0	female
No bachelor's degree	5 40 years and older	1	0	1	0	0	male
Bachelor's degree or higher	3 30-34 years	1	0	1	0	0	male
No bachelor's degree	5 40 years and older	1	1	0	0	1	male
Bachelor's degree or higher	3 30-34 years	1	0	1	0	0	male
Bachelor's degree or higher	3 30-34 years	1	0	1	0	0	male
Bachelor's degree or higher	4 35-39 years	1	0	1	0	0	male
No bachelor's degree	4 35-39 years	1	0	0	1	1	male
Bachelor's degree or higher	2 25-29 years	1	1	0	0	1	male
Bachelor's degree or higher	2 25-29 years	1	0	1	0	0	male
Bachelor's degree or higher	4 35-39 years	1	0	1	0	0	male
No bachelor's degree	1 younger than 25 years	1	0	1	0	0	male
No bachelor's degree	3 30-34 years	1	0	1	0	0	male
Bachelor's degree or higher	3 30-34 years	1	0	0	1	1	male
Bachelor's degree or higher	4 35-39 years	1	1	0	0	1	male
No bachelor's degree	3 30-34 years	1	0	1	0	0	male
Bachelor's degree or higher	2 25-29 years	1	1	0	0	1	female
No bachelor's degree	3 30-34 years	1	0	1	0	0	male
No bachelor's degree	2 25-29 years	1	0	1	0	0	male
Bachelor's degree or higher	2 25-29 years	1	0	1	0	0	male
Bachelor's degree or higher	4 35-39 years	1	1	0	0	1	male
Bachelor's degree or higher	2 25-29 years	1	0	1	0	0	male
No bachelor's degree	3 30-34 years	1	0	1	0	0	male
No bachelor's degree	4 35-39 years	1	0	1	0	0	male
Bachelor's degree or higher	2 25-29 years	1	1	0	0	1	male
Bachelor's degree or higher	1 younger than 25 years	1	0	1	0	0	male
No bachelor's degree	4 35-39 years	1	1	0	0	1	male
Bachelor's degree or higher	5 40 years and older	1	1	0	0	1	male
No bachelor's degree	4 35-39 years	1	0	1	0	0	male
Bachelor's degree or higher	3 30-34 years	1	0	1	0	0	male
No bachelor's degree	5 40 years and older	1	1	0	0	1	male
Bachelor's degree or higher	5 40 years and older	1	0	0	1	1	male
Bachelor's degree or higher	5 40 years and older	1	1	0	0	1	male
Bachelor's degree or higher	2 25-29 years	1	0	1	0	0	male
Bachelor's degree or higher	2 25-29 years	1	0	1	0	0	male
No bachelor's degree	2 25-29 years	1	0	1	0	0	male
Bachelor's degree or higher	2 25-29 years	1	0	1	0	0	male
Bachelor's degree or higher	4 35-39 years	1	1	0	0	1	male
Bachelor's degree or higher	4 35-39 years	1	1	0	0	1	male
No bachelor's degree	3 30-34 years	1	0	1	0	0	male
No bachelor's degree	5 40 years and older	1	0	1	0	0	female
No bachelor's degree	2 25-29 years	1	0	1	0	0	male
No bachelor's degree	2 25-29 years	1	0	1	0	0	male
No bachelor's degree	2 25-29 years	1	0	1	0	0	male
Bachelor's degree or higher	3 30-34 years	1	0	1	0	0	male
Bachelor's degree or higher	2 25-29 years	1	0	1	0	0	male
No bachelor's degree	5 40 years and older	1	0	1	0	0	male
No bachelor's degree	1 younger than 25 years	1	0	1	0	0	male
Bachelor's degree or higher	4 35-39 years	1	1	0	0	1	male
No bachelor's degree	1 younger than 25 years	1	0	0	1	1	male
No bachelor's degree	2 25-29 years	1	0	1	0	0	male
Bachelor's degree or higher	2 25-29 years	1	0	1	0	0	female
No bachelor's degree	5 40 years and older	1	0	1	0	0	male
Bachelor's degree or higher	4 35-39 years	1	0	1	0	0	male
Bachelor's degree or higher	4 35-39 years	1	0	1	0	0	male
Bachelor's degree or higher	4 35-39 years	1	0	1	0	0	male
Bachelor's degree or higher	3 30-34 years	1	0	1	0	0	male
Bachelor's degree or higher	5 40 years and older	1	0	1	0	0	male
Bachelor's degree or higher	5 40 years and older	1	1	0	0	1	male
Bachelor's degree or higher	2 25-29 years	1	0	1	0	0	male
Bachelor's degree or higher	4 35-39 years	1	0	1	0	0	male
Bachelor's degree or higher	4 35-39 years	1	0	1	0	0	male
No bachelor's degree	5 40 years and older	1	0	1	0	0	male
Bachelor's degree or higher	4 35-39 years	1	0	1	0	0	male
Bachelor's degree or higher	4 35-39 years	1	1	0	0	1	male
No bachelor's degree	4 35-39 years	1	0	1	0	0	male
Bachelor's degree or higher	3 30-34 years	1	0	1	0	0	male
No bachelor's degree	2 25-29 years	1	0	0	1	1	male
Bachelor's degree or higher	3 30-34 years	1	0	1	0	0	male
Bachelor's degree or higher	5 40 years and older	1	0	1	0	0	male
Bachelor's degree or higher	2 25-29 years	1	1	0	0	1	male
No bachelor's degree	3 30-34 years	1	0	1	0	0	male
No bachelor's degree	5 40 years and older	1	0	0	1	1	female
Bachelor's degree or higher	3 30-34 years	1	0	1	0	0	male
No bachelor's degree	5 40 years and older	1	0	1	0	0	male
Bachelor's degree or higher	5 40 years and older	1	0	1	0	0	male
Bachelor's degree or higher	4 35-39 years	1	0	1	0	0	male
Bachelor's degree or higher	5 40 years and older	1	1	0	0	1	male
Bachelor's degree or higher	4 35-39 years	1	0	1	0	0	male
No bachelor's degree	5 40 years and older	1	0	1	0	0	male
Bachelor's degree or higher	3 30-34 years	1	1	0	0	1	male
Bachelor's degree or higher	3 30-34 years	1	0	1	0	0	male
Bachelor's degree or higher	1 younger than 25 years	1	0	1	0	0	female
Bachelor's degree or higher	2 25-29 years	1	1	0	0	1	male
Bachelor's degree or higher	3 30-34 years	1	1	0	0	1	male
Bachelor's degree or higher	3 30-34 years	1	0	1	0	0	male
Bachelor's degree or higher	5 40 years and older	1	0	1	0	0	male
No bachelor's degree	5 40 years and older	1	0	1	0	0	male
Bachelor's degree or higher	1 younger than 25 years	1	0	1	0	0	male
Bachelor's degree or higher	4 35-39 years	1	0	1	0	0	male
Bachelor's degree or higher	4 35-39 years	1	0	1	0	0	male
No bachelor's degree	4 35-39 years	1	0	1	0	0	male
Bachelor's degree or higher	4 35-39 years	1	0	1	0	0	male
No bachelor's degree	2 25-29 years	1	1	0	0	1	male
Bachelor's degree or higher	1 younger than 25 years	1	0	1	0	0	male
Bachelor's degree or higher	4 35-39 years	1	0	1	0	0	male
No bachelor's degree	1 younger than 25 years	1	1	0	0	1	male
No bachelor's degree	1 younger than 25 years	1	0	1	0	0	male
Bachelor's degree or higher	4 35-39 years	1	0	1	0	0	male
No bachelor's degree	1 younger than 25 years	1	0	1	0	0	male
Bachelor's degree or higher	3 30-34 years	1	0	1	0	0	male
No bachelor's degree	4 35-39 years	1	0	1	0	0	male
No bachelor's degree	4 35-39 years	1	1	0	0	1	male
Bachelor's degree or higher	2 25-29 years	1	0	1	0	0	male
No bachelor's degree	1 younger than 25 years	1	0	1	0	0	male
Bachelor's degree or higher	3 30-34 years	1	0	1	0	0	male
No bachelor's degree	1 younger than 25 years	1	0	1	0	0	male
No bachelor's degree	1 younger than 25 years	1	0	1	0	0	male
Bachelor's degree or higher	5 40 years and older	1	1	0	0	1	male
Bachelor's degree or higher	3 30-34 years	1	0	1	0	0	male
No bachelor's degree	2 25-29 years	1	0	1	0	0	male
Bachelor's degree or higher	3 30-34 years	1	0	1	0	0	male
Bachelor's degree or higher	4 35-39 years	1	0	1	0	0	male
No bachelor's degree	3 30-34 years	1	0	1	0	0	male
Bachelor's degree or higher	2 25-29 years	1	0	1	0	0	male
No bachelor's degree	5 40 years and older	1	0	0	1	1	male
No bachelor's degree	1 younger than 25 years	1	1	0	0	1	male
Bachelor's degree or higher	1 younger than 25 years	1	0	1	0	0	male
Bachelor's degree or higher	1 younger than 25 years	1	1	0	0	1	male
Bachelor's degree or higher	2 25-29 years	1	0	1	0	0	female
Bachelor's degree or higher	2 25-29 years	1	0	1	0	0	male
No bachelor's degree	1 younger than 25 years	1	0	1	0	0	male
Bachelor's degree or higher	3 30-34 years	1	1	0	0	1	female
No bachelor's degree	3 30-34 years	1	0	1	0	0	male
No bachelor's degree	4 35-39 years	1	0	1	0	0	male
No bachelor's degree	1 younger than 25 years	1	0	0	1	1	female
No bachelor's degree	5 40 years and older	1	1	0	0	1	male
No bachelor's degree	4 35-39 years	1	0	1	0	0	male
Bachelor's degree or higher	3 30-34 years	1	0	1	0	0	male
No bachelor's degree	4 35-39 years	1	1	0	0	1	male
Bachelor's degree or higher	5 40 years and older	1	1	0	0	1	male
No bachelor's degree	2 25-29 years	1	0	1	0	0	male
No bachelor's degree	3 30-34 years	1	0	1	0	0	male
Bachelor's degree or higher	3 30-34 years	1	1	0	0	1	male
No bachelor's degree	4 35-39 years	1	0	1	0	0	male
No bachelor's degree	3 30-34 years	1	0	1	0	0	male
Bachelor's degree or higher	4 35-39 years	1	0	1	0	0	male
No bachelor's degree	2 25-29 years	1	0	1	0	0	male
No bachelor's degree	3 30-34 years	1	0	1	0	0	female
Bachelor's degree or higher	1 younger than 25 years	1	0	1	0	0	male
Bachelor's degree or higher	2 25-29 years	1	1	0	0	1	male
No bachelor's degree	2 25-29 years	1	0	1	0	0	male
Bachelor's degree or higher	2 25-29 years	1	1	0	0	1	female
Bachelor's degree or higher	3 30-34 years	1	0	1	0	0	male
Bachelor's degree or higher	3 30-34 years	1	0	1	0	0	male
Bachelor's degree or higher	4 35-39 years	1	0	1	0	0	male
Bachelor's degree or higher	5 40 years and older	1	0	1	0	0	male
No bachelor's degree	1 younger than 25 years	1	0	1	0	0	male
Bachelor's degree or higher	4 35-39 years	1	0	1	0	0	male
No bachelor's degree	4 35-39 years	1	1	0	0	1	male
Bachelor's degree or higher	2 25-29 years	1	0	1	0	0	male
Bachelor's degree or higher	4 35-39 years	1	0	1	0	0	male
Bachelor's degree or higher	5 40 years and older	1	1	0	0	1	female
Bachelor's degree or higher	2 25-29 years	1	0	1	0	0	male
No bachelor's degree	2 25-29 years	1	0	1	0	0	male
Bachelor's degree or higher	3 30-34 years	1	1	0	0	1	male
Bachelor's degree or higher	5 40 years and older	1	1	0	0	1	male
Bachelor's degree or higher	4 35-39 years	1	0	1	0	0	male
No bachelor's degree	1 younger than 25 years	1	1	0	0	1	male
Bachelor's degree or higher	4 35-39 years	1	1	0	0	1	male
No bachelor's degree	1 younger than 25 years	1	0	1	0	0	male
Bachelor's degree or higher	3 30-34 years	1	0	1	0	0	male
Bachelor's degree or higher	2 25-29 years	1	0	1	0	0	female
Bachelor's degree or higher	1 younger than 25 years	1	0	0	1	1	male
Bachelor's degree or higher	3 30-34 years	1	0	1	0	0	male
Bachelor's degree or higher	2 25-29 years	1	1	0	0	1	male
Bachelor's degree or higher	3 30-34 years	1	1	0	0	1	male
Bachelor's degree or higher	3 30-34 years	1	1	0	0	1	male
Bachelor's degree or higher	2 25-29 years	1	0	1	0	0	male
No bachelor's degree	2 25-29 years	1	0	1	0	0	female
Bachelor's degree or higher	3 30-34 years	1	0	1	0	0	female
Bachelor's degree or higher	2 25-29 years	1	0	1	0	0	male
No bachelor's degree	3 30-34 years	1	1	0	0	1	male
No bachelor's degree	2 25-29 years	1	0	1	0	0	male
Bachelor's degree or higher	1 younger than 25 years	1	1	0	0	1	male
Bachelor's degree or higher	3 30-34 years	1	0	0	1	1	female
Bachelor's degree or higher	3 30-34 years	1	0	0	1	1	male
No bachelor's degree	3 30-34 years	1	0	1	0	0	male
Bachelor's degree or higher	3 30-34 years	1	0	1	0	0	male
Bachelor's degree or higher	5 40 years and older	1	0	1	0	0	male
No bachelor's degree	3 30-34 years	1	1	0	0	1	female
Bachelor's degree or higher	5 40 years and older	1	1	0	0	1	male
Bachelor's degree or higher	4 35-39 years	1	0	1	0	0	male
Bachelor's degree or higher	5 40 years and older	1	0	0	1	1	male
Bachelor's degree or higher	4 35-39 years	1	0	1	0	0	female
Bachelor's degree or higher	4 35-39 years	1	0	1	0	0	male
Bachelor's degree or higher	3 30-34 years	1	0	1	0	0	male
Bachelor's degree or higher	1 younger than 25 years	1	0	1	0	0	male
Bachelor's degree or higher	4 35-39 years	1	0	1	0	0	male
Bachelor's degree or higher	5 40 years and older	1	0	1	0	0	female
Bachelor's degree or higher	3 30-34 years	1	0	0	1	1	male
Bachelor's degree or higher	4 35-39 years	1	0	1	0	0	male
No bachelor's degree	2 25-29 years	1	0	1	0	0	male
Bachelor's degree or higher	5 40 years and older	1	0	1	0	0	male
Bachelor's degree or higher	5 40 years and older	1	0	1	0	0	male
Bachelor's degree or higher	2 25-29 years	1	1	0	0	1	male
No bachelor's degree	5 40 years and older	1	0	1	0	0	male
Bachelor's degree or higher	3 30-34 years	1	0	1	0	0	male
No bachelor's degree	2 25-29 years	1	0	1	0	0	male
No bachelor's degree	3 30-34 years	1	0	1	0	0	male
Bachelor's degree or higher	2 25-29 years	1	1	0	0	1	male
Bachelor's degree or higher	3 30-34 years	1	0	1	0	0	male
No bachelor's degree	4 35-39 years	1	0	1	0	0	male
Bachelor's degree or higher	3 30-34 years	1	0	1	0	0	male
No bachelor's degree	4 35-39 years	1	0	1	0	0	male
Bachelor's degree or higher	2 25-29 years	1	0	0	1	1	male
No bachelor's degree	3 30-34 years	1	0	1	0	0	male
Bachelor's degree or higher	5 40 years and older	1	1	0	0	1	male
Bachelor's degree or higher	3 30-34 years	1	0	1	0	0	male
Bachelor's degree or higher	5 40 years and older	1	0	0	1	1	male
Bachelor's degree or higher	5 40 years and older	1	0	1	0	0	male
Bachelor's degree or higher	5 40 years and older	1	0	1	0	0	male
Bachelor's degree or higher	3 30-34 years	1	0	1	0	0	male
Bachelor's degree or higher	5 40 years and older	1	0	1	0	0	male
No bachelor's degree	4 35-39 years	1	0	1	0	0	male
Bachelor's degree or higher	2 25-29 years	1	0	1	0	0	male
Bachelor's degree or higher	2 25-29 years	1	1	0	0	1	male
Bachelor's degree or higher	2 25-29 years	1	0	1	0	0	male
Bachelor's degree or higher	4 35-39 years	1	0	1	0	0	male
Bachelor's degree or higher	4 35-39 years	1	0	1	0	0	male
No bachelor's degree	5 40 years and older	1	0	1	0	0	male
Bachelor's degree or higher	3 30-34 years	1	0	1	0	0	male
Bachelor's degree or higher	3 30-34 years	1	0	1	0	0	male
No bachelor's degree	2 25-29 years	1	0	1	0	0	male
Bachelor's degree or higher	3 30-34 years	1	0	0	1	1	male
No bachelor's degree	5 40 years and older	1	0	1	0	0	male
No bachelor's degree	5 40 years and older	1	0	1	0	0	male
Bachelor's degree or higher	3 30-34 years	1	0	1	0	0	male
Bachelor's degree or higher	3 30-34 years	1	0	1	0	0	male
No bachelor's degree	5 40 years and older	1	0	1	0	0	male
Bachelor's degree or higher	4 35-39 years	1	0	1	0	0	male
Bachelor's degree or higher	2 25-29 years	1	0	0	1	1	female
Bachelor's degree or higher	4 35-39 years	1	0	1	0	0	male
No bachelor's degree	4 35-39 years	1	0	1	0	0	male
No bachelor's degree	5 40 years and older	1	0	1	0	0	male
No bachelor's degree	1 younger than 25 years	1	0	1	0	0	male
No bachelor's degree	4 35-39 years	1	0	1	0	0	male
No bachelor's degree	4 35-39 years	1	0	1	0	0	male
Bachelor's degree or higher	4 35-39 years	1	1	0	0	1	male
Bachelor's degree or higher	3 30-34 years	1	0	1	0	0	male
Bachelor's degree or higher	2 25-29 years	1	0	1	0	0	male
Bachelor's degree or higher	4 35-39 years	1	0	1	0	0	male
Bachelor's degree or higher	2 25-29 years	1	0	1	0	0	male
No bachelor's degree	5 40 years and older	1	0	1	0	0	male
Bachelor's degree or higher	5 40 years and older	1	0	0	1	1	male
No bachelor's degree	5 40 years and older	1	0	1	0	0	male
Bachelor's degree or higher	1 younger than 25 years	1	0	1	0	0	male
Bachelor's degree or higher	2 25-29 years	1	1	0	0	1	male
Bachelor's degree or higher	3 30-34 years	1	0	1	0	0	male
Bachelor's degree or higher	5 40 years and older	1	0	1	0	0	male
No bachelor's degree	3 30-34 years	1	0	1	0	0	male
No bachelor's degree	1 younger than 25 years	1	0	1	0	0	male
No bachelor's degree	3 30-34 years	1	0	1	0	0	male
No bachelor's degree	5 40 years and older	1	0	1	0	0	male
Bachelor's degree or higher	4 35-39 years	1	0	1	0	0	male
No bachelor's degree	5 40 years and older	1	0	1	0	0	male
No bachelor's degree	2 25-29 years	1	0	1	0	0	male
No bachelor's degree	5 40 years and older	1	0	1	0	0	male
Bachelor's degree or higher	5 40 years and older	1	0	1	0	0	male
Bachelor's degree or higher	3 30-34 years	1	0	1	0	0	male
Bachelor's degree or higher	2 25-29 years	1	1	0	0	1	male
No bachelor's degree	5 40 years and older	1	0	1	0	0	male
No bachelor's degree	4 35-39 years	1	0	1	0	0	female
Bachelor's degree or higher	2 25-29 years	1	0	1	0	0	female
Bachelor's degree or higher	1 younger than 25 years	1	0	1	0	0	male
No bachelor's degree	5 40 years and older	1	1	0	0	1	male
Bachelor's degree or higher	4 35-39 years	1	0	1	0	0	female
Bachelor's degree or higher	5 40 years and older	1	1	0	0	1	male
No bachelor's degree	5 40 years and older	1	1	0	0	1	male
Bachelor's degree or higher	2 25-29 years	1	1	0	0	1	male
Bachelor's degree or higher	4 35-39 years	1	0	1	0	0	male
No bachelor's degree	5 40 years and older	1	0	1	0	0	male
Bachelor's degree or higher	2 25-29 years	1	0	1	0	0	male
No bachelor's degree	5 40 years and older	1	0	1	0	0	male
Bachelor's degree or higher	3 30-34 years	1	0	1	0	0	male
No bachelor's degree	4 35-39 years	1	0	1	0	0	male
Bachelor's degree or higher	3 30-34 years	1	0	1	0	0	male
Bachelor's degree or higher	4 35-39 years	1	0	1	0	0	male
Bachelor's degree or higher	3 30-34 years	1	0	1	0	0	male
Bachelor's degree or higher	5 40 years and older	1	0	1	0	0	male
Bachelor's degree or higher	3 30-34 years	1	0	1	0	0	female
No bachelor's degree	4 35-39 years	1	0	1	0	0	male
Bachelor's degree or higher	2 25-29 years	1	0	1	0	0	male
No bachelor's degree	4 35-39 years	1	0	1	0	0	male
Bachelor's degree or higher	3 30-34 years	1	0	1	0	0	male
Bachelor's degree or higher	4 35-39 years	1	0	1	0	0	male
Bachelor's degree or higher	2 25-29 years	1	0	1	0	0	male
No bachelor's degree	5 40 years and older	1	0	1	0	0	male
Bachelor's degree or higher	4 35-39 years	1	0	1	0	0	female
Bachelor's degree or higher	2 25-29 years	1	0	1	0	0	male
Bachelor's degree or higher	4 35-39 years	1	0	1	0	0	male
Bachelor's degree or higher	4 35-39 years	1	0	1	0	0	male
Bachelor's degree or higher	3 30-34 years	1	0	1	0	0	male
No bachelor's degree	4 35-39 years	1	0	1	0	0	male
Bachelor's degree or higher	2 25-29 years	1	1	0	0	1	male
No bachelor's degree	3 30-34 years	1	0	1	0	0	male
Bachelor's degree or higher	2 25-29 years	1	0	1	0	0	male
Bachelor's degree or higher	2 25-29 years	1	1	0	0	1	male
Bachelor's degree or higher	5 40 years and older	1	1	0	0	1	male
Bachelor's degree or higher	4 35-39 years	1	1	0	0	1	male
Bachelor's degree or higher	3 30-34 years	1	1	0	0	1	male
Bachelor's degree or higher	2 25-29 years	1	0	1	0	0	male
Bachelor's degree or higher	3 30-34 years	1	0	1	0	0	male
No bachelor's degree	5 40 years and older	1	0	1	0	0	male
Bachelor's degree or higher	4 35-39 years	1	1	0	0	1	male
Bachelor's degree or higher	3 30-34 years	1	0	1	0	0	male
Bachelor's degree or higher	2 25-29 years	1	1	0	0	1	male
Bachelor's degree or higher	3 30-34 years	1	0	1	0	0	male
Bachelor's degree or higher	4 35-39 years	1	0	0	1	1	male
Bachelor's degree or higher	1 younger than 25 years	1	0	1	0	0	male
No bachelor's degree	2 25-29 years	1	1	0	0	1	male
Bachelor's degree or higher	3 30-34 years	1	0	1	0	0	male
No bachelor's degree	4 35-39 years	1	0	0	1	1	male
Bachelor's degree or higher	3 30-34 years	1	0	1	0	0	male
No bachelor's degree	5 40 years and older	1	0	1	0	0	male
No bachelor's degree	4 35-39 years	1	0	1	0	0	male
No bachelor's degree	5 40 years and older	1	0	1	0	0	male
No bachelor's degree	4 35-39 years	1	0	1	0	0	male
Bachelor's degree or higher	5 40 years and older	1	0	1	0	0	male
No bachelor's degree	3 30-34 years	1	0	1	0	0	male
No bachelor's degree	5 40 years and older	1	0	1	0	0	male
Bachelor's degree or higher	4 35-39 years	1	0	1	0	0	male
No bachelor's degree	5 40 years and older	1	0	1	0	0	male
Bachelor's degree or higher	3 30-34 years	1	0	1	0	0	male
Bachelor's degree or higher	4 35-39 years	1	0	1	0	0	male
Bachelor's degree or higher	3 30-34 years	1	0	1	0	0	male
No bachelor's degree	4 35-39 years	1	0	1	0	0	male
Bachelor's degree or higher	2 25-29 years	1	0	1	0	0	male
Bachelor's degree or higher	4 35-39 years	1	0	1	0	0	male
No bachelor's degree	5 40 years and older	1	1	0	0	1	male
Bachelor's degree or higher	5 40 years and older	1	0	1	0	0	male
No bachelor's degree	5 40 years and older	1	0	1	0	0	male
No bachelor's degree	5 40 years and older	1	0	1	0	0	male
No bachelor's degree	5 40 years and older	1	0	1	0	0	male
Bachelor's degree or higher	4 35-39 years	1	0	1	0	0	male
No bachelor's degree	2 25-29 years	1	0	1	0	0	male
No bachelor's degree	5 40 years and older	1	0	1	0	0	male
Bachelor's degree or higher	1 younger than 25 years	1	0	1	0	0	male
Bachelor's degree or higher	2 25-29 years	1	1	0	0	1	male
Bachelor's degree or higher	2 25-29 years	1	0	1	0	0	male
No bachelor's degree	2 25-29 years	1	0	1	0	0	male
Bachelor's degree or higher	2 25-29 years	1	0	0	1	1	male
No bachelor's degree	5 40 years and older	1	0	1	0	0	male
Bachelor's degree or higher	2 25-29 years	1	0	1	0	0	male
No bachelor's degree	2 25-29 years	1	0	1	0	0	male
Bachelor's degree or higher	3 30-34 years	1	0	1	0	0	male
Bachelor's degree or higher	3 30-34 years	1	0	1	0	0	male
No bachelor's degree	1 younger than 25 years	1	0	1	0	0	male
Bachelor's degree or higher	3 30-34 years	1	1	0	0	1	male
No bachelor's degree	1 younger than 25 years	1	0	1	0	0	male
Bachelor's degree or higher	2 25-29 years	1	0	1	0	0	male
Bachelor's degree or higher	5 40 years and older	1	0	1	0	0	female
Bachelor's degree or higher	2 25-29 years	1	0	1	0	0	male
Bachelor's degree or higher	3 30-34 years	1	0	1	0	0	male
Bachelor's degree or higher	5 40 years and older	1	0	1	0	0	female
Bachelor's degree or higher	3 30-34 years	1	1	0	0	1	female
No bachelor's degree	4 35-39 years	1	0	1	0	0	male
No bachelor's degree	5 40 years and older	1	0	1	0	0	female
No bachelor's degree	3 30-34 years	1	0	1	0	0	male
No bachelor's degree	4 35-39 years	1	0	1	0	0	male
No bachelor's degree	5 40 years and older	1	0	1	0	0	male
Bachelor's degree or higher	3 30-34 years	1	0	1	0	0	male
No bachelor's degree	2 25-29 years	1	0	1	0	0	male
Bachelor's degree or higher	2 25-29 years	1	0	1	0	0	male
Bachelor's degree or higher	3 30-34 years	1	1	0	0	1	male
Bachelor's degree or higher	2 25-29 years	1	0	0	1	1	male
No bachelor's degree	4 35-39 years	1	0	1	0	0	male
Bachelor's degree or higher	3 30-34 years	1	1	0	0	1	male
Bachelor's degree or higher	4 35-39 years	1	1	0	0	1	male
Bachelor's degree or higher	3 30-34 years	1	1	0	0	1	male
No bachelor's degree	3 30-34 years	1	1	0	0	1	male
No bachelor's degree	2 25-29 years	1	0	0	1	1	male
No bachelor's degree	5 40 years and older	1	0	1	0	0	male
Bachelor's degree or higher	3 30-34 years	1	1	0	0	1	male
No bachelor's degree	2 25-29 years	1	0	1	0	0	male
Bachelor's degree or higher	3 30-34 years	1	0	1	0	0	male
Bachelor's degree or higher	5 40 years and older	1	1	0	0	1	male
No bachelor's degree	2 25-29 years	1	1	0	0	1	male
Bachelor's degree or higher	4 35-39 years	1	0	0	1	1	male
No bachelor's degree	4 35-39 years	1	0	1	0	0	male
No bachelor's degree	2 25-29 years	1	1	0	0	1	male
No bachelor's degree	4 35-39 years	1	0	1	0	0	male
No bachelor's degree	2 25-29 years	1	1	0	0	1	male
Bachelor's degree or higher	4 35-39 years	1	1	0	0	1	male
Bachelor's degree or higher	3 30-34 years	1	0	1	0	0	male
No bachelor's degree	2 25-29 years	1	0	1	0	0	male
Bachelor's degree or higher	3 30-34 years	1	0	1	0	0	male
Bachelor's degree or higher	3 30-34 years	1	1	0	0	1	male
No bachelor's degree	2 25-29 years	1	1	0	0	1	male
No bachelor's degree	5 40 years and older	1	0	1	0	0	male
No bachelor's degree	3 30-34 years	1	0	1	0	0	male
No bachelor's degree	3 30-34 years	1	0	1	0	0	male
No bachelor's degree	5 40 years and older	1	0	1	0	0	male
Bachelor's degree or higher	2 25-29 years	1	1	0	0	1	male
Bachelor's degree or higher	4 35-39 years	1	1	0	0	1	male
No bachelor's degree	5 40 years and older	1	0	1	0	0	male
Bachelor's degree or higher	2 25-29 years	1	1	0	0	1	male
No bachelor's degree	2 25-29 years	1	0	1	0	0	male
Bachelor's degree or higher	3 30-34 years	1	0	1	0	0	male
No bachelor's degree	5 40 years and older	1	0	1	0	0	male
No bachelor's degree	5 40 years and older	1	0	1	0	0	male
Bachelor's degree or higher	3 30-34 years	1	0	1	0	0	female
No bachelor's degree	2 25-29 years	1	1	0	0	1	male
No bachelor's degree	4 35-39 years	1	1	0	0	1	male
Bachelor's degree or higher	2 25-29 years	1	1	0	0	1	male
Bachelor's degree or higher	3 30-34 years	1	0	1	0	0	male
No bachelor's degree	2 25-29 years	1	0	1	0	0	male
No bachelor's degree	5 40 years and older	1	0	1	0	0	male
No bachelor's degree	3 30-34 years	1	0	1	0	0	male
No bachelor's degree	2 25-29 years	1	1	0	0	1	male
No bachelor's degree	4 35-39 years	1	0	1	0	0	male
Bachelor's degree or higher	2 25-29 years	1	0	1	0	0	male
No bachelor's degree	5 40 years and older	1	1	0	0	1	male
No bachelor's degree	4 35-39 years	1	0	1	0	0	male
No bachelor's degree	4 35-39 years	1	1	0	0	1	male
Bachelor's degree or higher	4 35-39 years	1	0	1	0	0	male
Bachelor's degree or higher	3 30-34 years	1	0	1	0	0	male
No bachelor's degree	5 40 years and older	1	0	1	0	0	male
No bachelor's degree	5 40 years and older	1	0	1	0	0	male
Bachelor's degree or higher	4 35-39 years	1	0	0	1	1	male
Bachelor's degree or higher	5 40 years and older	1	0	1	0	0	male
Bachelor's degree or higher	4 35-39 years	1	0	1	0	0	female
Bachelor's degree or higher	3 30-34 years	1	0	1	0	0	male
Bachelor's degree or higher	5 40 years and older	1	1	0	0	1	male
Bachelor's degree or higher	2 25-29 years	1	0	1	0	0	male
Bachelor's degree or higher	2 25-29 years	1	1	0	0	1	male
Bachelor's degree or higher	3 30-34 years	1	0	1	0	0	male
No bachelor's degree	2 25-29 years	1	0	1	0	0	male
Bachelor's degree or higher	3 30-34 years	1	0	1	0	0	male
No bachelor's degree	2 25-29 years	1	0	1	0	0	male
Bachelor's degree or higher	3 30-34 years	1	1	0	0	1	male
No bachelor's degree	5 40 years and older	1	0	1	0	0	male
Bachelor's degree or higher	5 40 years and older	1	0	1	0	0	male
Bachelor's degree or higher	4 35-39 years	1	0	1	0	0	male
Bachelor's degree or higher	4 35-39 years	1	0	1	0	0	male
Bachelor's degree or higher	3 30-34 years	1	0	1	0	0	male
No bachelor's degree	4 35-39 years	1	1	0	0	1	male
No bachelor's degree	5 40 years and older	1	0	1	0	0	male
Bachelor's degree or higher	3 30-34 years	1	0	1	0	0	male
Bachelor's degree or higher	3 30-34 years	1	0	1	0	0	male
Bachelor's degree or higher	2 25-29 years	1	1	0	0	1	male
Bachelor's degree or higher	2 25-29 years	1	1	0	0	1	male
Bachelor's degree or higher	4 35-39 years	1	0	1	0	0	male
Bachelor's degree or higher	3 30-34 years	1	1	0	0	1	male
No bachelor's degree	5 40 years and older	1	0	1	0	0	male
No bachelor's degree	3 30-34 years	1	0	1	0	0	male
Bachelor's degree or higher	5 40 years and older	1	0	1	0	0	male
No bachelor's degree	5 40 years and older	1	0	1	0	0	male
No bachelor's degree	5 40 years and older	1	0	1	0	0	male
Bachelor's degree or higher	3 30-34 years	1	0	0	1	1	male
Bachelor's degree or higher	5 40 years and older	1	1	0	0	1	male
No bachelor's degree	5 40 years and older	1	0	1	0	0	male
Bachelor's degree or higher	3 30-34 years	1	1	0	0	1	male
No bachelor's degree	4 35-39 years	1	0	1	0	0	male
Bachelor's degree or higher	5 40 years and older	1	1	0	0	1	male
No bachelor's degree	5 40 years and older	1	0	1	0	0	male
Bachelor's degree or higher	5 40 years and older	1	1	0	0	1	male
Bachelor's degree or higher	3 30-34 years	1	1	0	0	1	male
Bachelor's degree or higher	4 35-39 years	1	0	1	0	0	male
Bachelor's degree or higher	2 25-29 years	1	0	1	0	0	male
No bachelor's degree	5 40 years and older	1	1	0	0	1	male
Bachelor's degree or higher	5 40 years and older	1	1	0	0	1	male
Bachelor's degree or higher	5 40 years and older	1	0	1	0	0	male
Bachelor's degree or higher	3 30-34 years	1	1	0	0	1	male
No bachelor's degree	4 35-39 years	1	1	0	0	1	male
Bachelor's degree or higher	2 25-29 years	1	0	1	0	0	male
No bachelor's degree	5 40 years and older	1	0	1	0	0	male
No bachelor's degree	3 30-34 years	1	1	0	0	1	female
Bachelor's degree or higher	3 30-34 years	1	0	1	0	0	male
No bachelor's degree	1 younger than 25 years	1	1	0	0	1	male
No bachelor's degree	5 40 years and older	1	0	1	0	0	male
Bachelor's degree or higher	4 35-39 years	1	0	1	0	0	male
Bachelor's degree or higher	2 25-29 years	1	0	1	0	0	male
Bachelor's degree or higher	4 35-39 years	1	0	1	0	0	male
Bachelor's degree or higher	5 40 years and older	1	0	1	0	0	male
Bachelor's degree or higher	3 30-34 years	1	0	1	0	0	male
No bachelor's degree	5 40 years and older	1	0	1	0	0	male
Bachelor's degree or higher	5 40 years and older	1	0	1	0	0	male
Bachelor's degree or higher	5 40 years and older	1	0	1	0	0	male
No bachelor's degree	4 35-39 years	1	0	1	0	0	male
Bachelor's degree or higher	5 40 years and older	1	1	0	0	1	male
No bachelor's degree	4 35-39 years	1	1	0	0	1	male
No bachelor's degree	2 25-29 years	1	0	1	0	0	male
Bachelor's degree or higher	2 25-29 years	1	1	0	0	1	female
No bachelor's degree	4 35-39 years	1	0	1	0	0	male
Bachelor's degree or higher	5 40 years and older	1	1	0	0	1	male
No bachelor's degree	5 40 years and older	1	0	1	0	0	male
Bachelor's degree or higher	4 35-39 years	1	0	1	0	0	male
No bachelor's degree	4 35-39 years	1	0	1	0	0	male
Bachelor's degree or higher	3 30-34 years	1	1	0	0	1	male
Bachelor's degree or higher	5 40 years and older	1	0	1	0	0	male
Bachelor's degree or higher	5 40 years and older	1	0	1	0	0	male
Bachelor's degree or higher	4 35-39 years	1	1	0	0	1	male
No bachelor's degree	3 30-34 years	1	0	1	0	0	male
No bachelor's degree	5 40 years and older	1	1	0	0	1	male
No bachelor's degree	4 35-39 years	1	0	0	1	1	male
Bachelor's degree or higher	1 younger than 25 years	1	0	1	0	0	male
No bachelor's degree	4 35-39 years	1	1	0	0	1	male
Bachelor's degree or higher	5 40 years and older	1	1	0	0	1	male
No bachelor's degree	4 35-39 years	1	1	0	0	1	male
Bachelor's degree or higher	5 40 years and older	1	1	0	0	1	male
No bachelor's degree	2 25-29 years	1	0	1	0	0	male
No bachelor's degree	5 40 years and older	1	1	0	0	1	male
No bachelor's degree	5 40 years and older	1	1	0	0	1	male
No bachelor's degree	4 35-39 years	1	1	0	0	1	male
No bachelor's degree	1 younger than 25 years	1	0	1	0	0	male
No bachelor's degree	2 25-29 years	1	0	1	0	0	male
No bachelor's degree	1 younger than 25 years	1	0	1	0	0	male
Bachelor's degree or higher	3 30-34 years	1	0	1	0	0	male
Bachelor's degree or higher	5 40 years and older	1	1	0	0	1	male
No bachelor's degree	3 30-34 years	1	0	1	0	0	male
No bachelor's degree	4 35-39 years	1	0	1	0	0	male
No bachelor's degree	4 35-39 years	1	0	1	0	0	female
No bachelor's degree	2 25-29 years	1	0	1	0	0	female
No bachelor's degree	3 30-34 years	1	0	0	1	1	female
Bachelor's degree or higher	2 25-29 years	1	0	1	0	0	male
Bachelor's degree or higher	5 40 years and older	1	0	1	0	0	female
No bachelor's degree	5 40 years and older	1	0	1	0	0	male
No bachelor's degree	5 40 years and older	1	0	1	0	0	male
Bachelor's degree or higher	4 35-39 years	1	0	1	0	0	male
Bachelor's degree or higher	3 30-34 years	1	0	1	0	0	male
Bachelor's degree or higher	3 30-34 years	1	1	0	0	1	male
Bachelor's degree or higher	4 35-39 years	1	0	1	0	0	male
Bachelor's degree or higher	2 25-29 years	1	0	1	0	0	male
Bachelor's degree or higher	2 25-29 years	1	0	1	0	0	male
No bachelor's degree	5 40 years and older	1	0	1	0	0	male
Bachelor's degree or higher	2 25-29 years	1	0	1	0	0	male
Bachelor's degree or higher	4 35-39 years	1	0	1	0	0	male
Bachelor's degree or higher	2 25-29 years	1	0	1	0	0	male
Bachelor's degree or higher	3 30-34 years	1	0	0	1	1	female
Bachelor's degree or higher	3 30-34 years	1	1	0	0	1	female
Bachelor's degree or higher	2 25-29 years	1	0	1	0	0	male
Bachelor's degree or higher	4 35-39 years	1	0	1	0	0	male
Bachelor's degree or higher	5 40 years and older	1	0	1	0	0	male
Bachelor's degree or higher	4 35-39 years	1	0	1	0	0	female
Bachelor's degree or higher	3 30-34 years	1	0	1	0	0	male
No bachelor's degree	5 40 years and older	1	0	1	0	0	male
Bachelor's degree or higher	5 40 years and older	1	0	1	0	0	male
No bachelor's degree	2 25-29 years	1	0	1	0	0	male
No bachelor's degree	2 25-29 years	1	0	1	0	0	male
Bachelor's degree or higher	3 30-34 years	1	1	0	0	1	male
Bachelor's degree or higher	3 30-34 years	1	0	1	0	0	male
Bachelor's degree or higher	2 25-29 years	1	0	1	0	0	female
Bachelor's degree or higher	3 30-34 years	1	1	0	0	1	female
No bachelor's degree	2 25-29 years	1	0	0	1	1	male
Bachelor's degree or higher	5 40 years and older	1	1	0	0	1	male
Bachelor's degree or higher	3 30-34 years	1	0	1	0	0	male
No bachelor's degree	4 35-39 years	1	0	1	0	0	male
Bachelor's degree or higher	2 25-29 years	1	0	1	0	0	male
No bachelor's degree	2 25-29 years	1	0	1	0	0	male
Bachelor's degree or higher	4 35-39 years	1	1	0	0	1	male
No bachelor's degree	5 40 years and older	1	0	1	0	0	male
Bachelor's degree or higher	3 30-34 years	1	1	0	0	1	male
Bachelor's degree or higher	4 35-39 years	1	0	1	0	0	male
No bachelor's degree	4 35-39 years	1	0	1	0	0	male
No bachelor's degree	5 40 years and older	1	0	1	0	0	male
No bachelor's degree	5 40 years and older	1	1	0	0	1	male
No bachelor's degree	1 younger than 25 years	1	0	1	0	0	male
Bachelor's degree or higher	5 40 years and older	1	0	1	0	0	male
Bachelor's degree or higher	2 25-29 years	1	0	1	0	0	male
Bachelor's degree or higher	3 30-34 years	1	1	0	0	1	male
Bachelor's degree or higher	1 younger than 25 years	1	0	1	0	0	female
Bachelor's degree or higher	2 25-29 years	1	1	0	0	1	male
Bachelor's degree or higher	3 30-34 years	1	1	0	0	1	female
Bachelor's degree or higher	5 40 years and older	1	0	1	0	0	male
Bachelor's degree or higher	3 30-34 years	1	1	0	0	1	male
Bachelor's degree or higher	5 40 years and older	1	1	0	0	1	female
Bachelor's degree or higher	3 30-34 years	1	0	1	0	0	male
Bachelor's degree or higher	3 30-34 years	1	0	1	0	0	male
Bachelor's degree or higher	4 35-39 years	1	1	0	0	1	female
Bachelor's degree or higher	3 30-34 years	1	0	1	0	0	male
Bachelor's degree or higher	2 25-29 years	1	1	0	0	1	male
Bachelor's degree or higher	1 younger than 25 years	1	0	1	0	0	male
No bachelor's degree	5 40 years and older	1	0	1	0	0	male
No bachelor's degree	4 35-39 years	1	0	1	0	0	male
Bachelor's degree or higher	2 25-29 years	1	0	0	1	1	male
Bachelor's degree or higher	3 30-34 years	1	0	1	0	0	male
No bachelor's degree	5 40 years and older	1	0	0	1	1	male
Bachelor's degree or higher	1 younger than 25 years	1	0	1	0	0	male
Bachelor's degree or higher	3 30-34 years	1	1	0	0	1	male
No bachelor's degree	3 30-34 years	1	1	0	0	1	female
Bachelor's degree or higher	2 25-29 years	1	0	1	0	0	male
Bachelor's degree or higher	2 25-29 years	1	0	1	0	0	male
No bachelor's degree	5 40 years and older	1	0	0	1	1	female
No bachelor's degree	3 30-34 years	1	0	1	0	0	male
Bachelor's degree or higher	5 40 years and older	1	1	0	0	1	male
Bachelor's degree or higher	3 30-34 years	1	0	1	0	0	male
Bachelor's degree or higher	4 35-39 years	1	0	0	1	1	male
Bachelor's degree or higher	1 younger than 25 years	1	1	0	0	1	male
Bachelor's degree or higher	4 35-39 years	1	1	0	0	1	male
Bachelor's degree or higher	1 younger than 25 years	1	0	1	0	0	male
No bachelor's degree	1 younger than 25 years	1	0	1	0	0	male
Bachelor's degree or higher	4 35-39 years	1	0	1	0	0	male
No bachelor's degree	2 25-29 years	1	0	1	0	0	male
Bachelor's degree or higher	2 25-29 years	1	0	1	0	0	male
No bachelor's degree	1 younger than 25 years	1	1	0	0	1	male
No bachelor's degree	2 25-29 years	1	0	1	0	0	male
No bachelor's degree	1 younger than 25 years	1	0	1	0	0	male
No bachelor's degree	1 younger than 25 years	1	1	0	0	1	male
No bachelor's degree	2 25-29 years	1	0	1	0	0	male
No bachelor's degree	3 30-34 years	1	1	0	0	1	male
No bachelor's degree	2 25-29 years	1	0	1	0	0	male
Bachelor's degree or higher	5 40 years and older	1	0	1	0	0	male
No bachelor's degree	5 40 years and older	1	0	1	0	0	male
Bachelor's degree or higher	5 40 years and older	1	0	0	1	1	male
No bachelor's degree	5 40 years and older	1	0	1	0	0	male
Bachelor's degree or higher	3 30-34 years	1	1	0	0	1	male
No bachelor's degree	3 30-34 years	1	0	1	0	0	male
Bachelor's degree or higher	2 25-29 years	1	0	1	0	0	male
Bachelor's degree or higher	4 35-39 years	1	1	0	0	1	male
Bachelor's degree or higher	2 25-29 years	1	1	0	0	1	female
Bachelor's degree or higher	5 40 years and older	1	0	1	0	0	male
Bachelor's degree or higher	1 younger than 25 years	1	0	1	0	0	male
Bachelor's degree or higher	3 30-34 years	1	1	0	0	1	male
No bachelor's degree	3 30-34 years	1	0	1	0	0	male
Bachelor's degree or higher	3 30-34 years	1	0	0	1	1	male
Bachelor's degree or higher	2 25-29 years	1	1	0	0	1	male
Bachelor's degree or higher	2 25-29 years	1	0	0	1	1	female
Bachelor's degree or higher	2 25-29 years	1	1	0	0	1	male
Bachelor's degree or higher	1 younger than 25 years	1	1	0	0	1	male
No bachelor's degree	2 25-29 years	1	1	0	0	1	female
No bachelor's degree	3 30-34 years	1	0	1	0	0	male
Bachelor's degree or higher	3 30-34 years	1	0	1	0	0	female
No bachelor's degree	3 30-34 years	1	0	1	0	0	male
No bachelor's degree	1 younger than 25 years	1	1	0	0	1	male
Bachelor's degree or higher	4 35-39 years	1	0	1	0	0	male
No bachelor's degree	1 younger than 25 years	1	0	1	0	0	female
Bachelor's degree or higher	2 25-29 years	1	0	1	0	0	male
No bachelor's degree	1 younger than 25 years	1	0	0	1	1	male
Bachelor's degree or higher	2 25-29 years	1	1	0	0	1	female
Bachelor's degree or higher	2 25-29 years	1	0	1	0	0	male
No bachelor's degree	2 25-29 years	1	0	1	0	0	male
No bachelor's degree	2 25-29 years	1	0	1	0	0	male
Bachelor's degree or higher	3 30-34 years	1	1	0	0	1	male
Bachelor's degree or higher	3 30-34 years	1	0	1	0	0	male
Bachelor's degree or higher	2 25-29 years	1	1	0	0	1	female
Bachelor's degree or higher	2 25-29 years	1	1	0	0	1	male
Bachelor's degree or higher	4 35-39 years	1	0	1	0	0	male
No bachelor's degree	1 younger than 25 years	1	1	0	0	1	female
No bachelor's degree	4 35-39 years	1	0	1	0	0	male
Bachelor's degree or higher	5 40 years and older	1	1	0	0	1	male
Bachelor's degree or higher	4 35-39 years	1	0	1	0	0	male
No bachelor's degree	1 younger than 25 years	1	0	1	0	0	male
No bachelor's degree	2 25-29 years	1	0	1	0	0	male
No bachelor's degree	3 30-34 years	1	0	1	0	0	male
No bachelor's degree	1 younger than 25 years	1	0	1	0	0	male
No bachelor's degree	2 25-29 years	1	0	1	0	0	male
No bachelor's degree	2 25-29 years	1	0	1	0	0	male
Bachelor's degree or higher	5 40 years and older	1	1	0	0	1	female
No bachelor's degree	4 35-39 years	1	0	1	0	0	male
No bachelor's degree	5 40 years and older	1	0	1	0	0	male
No bachelor's degree	3 30-34 years	1	0	1	0	0	male
No bachelor's degree	5 40 years and older	1	0	1	0	0	male
No bachelor's degree	4 35-39 years	1	0	1	0	0	male
Bachelor's degree or higher	5 40 years and older	1	1	0	0	1	male
No bachelor's degree	5 40 years and older	1	0	1	0	0	male
No bachelor's degree	3 30-34 years	1	0	1	0	0	male
Bachelor's degree or higher	4 35-39 years	1	0	0	1	1	male
No bachelor's degree	2 25-29 years	1	1	0	0	1	male
No bachelor's degree	4 35-39 years	1	0	1	0	0	male
No bachelor's degree	4 35-39 years	1	0	1	0	0	male
No bachelor's degree	5 40 years and older	1	0	1	0	0	male
No bachelor's degree	3 30-34 years	1	0	1	0	0	male
No bachelor's degree	3 30-34 years	1	1	0	0	1	male
No bachelor's degree	5 40 years and older	1	0	1	0	0	male
No bachelor's degree	4 35-39 years	1	0	1	0	0	male
Bachelor's degree or higher	3 30-34 years	1	0	1	0	0	male
Bachelor's degree or higher	2 25-29 years	1	0	1	0	0	female
Bachelor's degree or higher	4 35-39 years	1	1	0	0	1	male
No bachelor's degree	1 younger than 25 years	1	0	0	1	1	female
Bachelor's degree or higher	3 30-34 years	1	0	1	0	0	male
No bachelor's degree	3 30-34 years	1	1	0	0	1	male
No bachelor's degree	1 younger than 25 years	1	0	1	0	0	female
No bachelor's degree	2 25-29 years	1	0	1	0	0	male
No bachelor's degree	2 25-29 years	1	0	1	0	0	male
No bachelor's degree	1 younger than 25 years	1	1	0	0	1	male
No bachelor's degree	3 30-34 years	1	0	1	0	0	male
No bachelor's degree	1 younger than 25 years	1	1	0	0	1	male
Bachelor's degree or higher	4 35-39 years	1	0	1	0	0	male
No bachelor's degree	1 younger than 25 years	1	0	1	0	0	male
Bachelor's degree or higher	3 30-34 years	1	1	0	0	1	male
Bachelor's degree or higher	2 25-29 years	1	0	0	1	1	male
Bachelor's degree or higher	3 30-34 years	1	1	0	0	1	male
No bachelor's degree	1 younger than 25 years	1	1	0	0	1	male
No bachelor's degree	1 younger than 25 years	1	0	1	0	0	male
No bachelor's degree	3 30-34 years	1	0	1	0	0	male
No bachelor's degree	2 25-29 years	1	1	0	0	1	male
No bachelor's degree	1 younger than 25 years	1	0	1	0	0	female
Bachelor's degree or higher	1 younger than 25 years	1	1	0	0	1	male
No bachelor's degree	1 younger than 25 years	1	1	0	0	1	female
No bachelor's degree	2 25-29 years	1	0	1	0	0	male
Bachelor's degree or higher	2 25-29 years	1	0	1	0	0	male
No bachelor's degree	2 25-29 years	1	1	0	0	1	male
Bachelor's degree or higher	5 40 years and older	1	0	0	1	1	male
No bachelor's degree	2 25-29 years	1	0	0	1	1	female
No bachelor's degree	5 40 years and older	1	0	1	0	0	male
Bachelor's degree or higher	4 35-39 years	1	0	0	1	1	male
No bachelor's degree	4 35-39 years	1	0	0	1	1	male
No bachelor's degree	4 35-39 years	1	0	1	0	0	male
No bachelor's degree	4 35-39 years	1	0	1	0	0	male
No bachelor's degree	5 40 years and older	1	0	1	0	0	male
No bachelor's degree	2 25-29 years	1	0	1	0	0	male
Bachelor's degree or higher	1 younger than 25 years	1	1	0	0	1	male
No bachelor's degree	1 younger than 25 years	1	0	1	0	0	male
No bachelor's degree	1 younger than 25 years	1	0	0	1	1	female
Bachelor's degree or higher	3 30-34 years	1	1	0	0	1	female
No bachelor's degree	1 younger than 25 years	1	0	1	0	0	male
No bachelor's degree	2 25-29 years	1	1	0	0	1	male
No bachelor's degree	3 30-34 years	1	0	0	1	1	male
No bachelor's degree	3 30-34 years	1	0	1	0	0	female
Bachelor's degree or higher	3 30-34 years	1	0	1	0	0	male
No bachelor's degree	2 25-29 years	1	0	1	0	0	male
Bachelor's degree or higher	4 35-39 years	1	0	1	0	0	male
Bachelor's degree or higher	3 30-34 years	1	0	1	0	0	male
Bachelor's degree or higher	3 30-34 years	1	0	1	0	0	male
No bachelor's degree	1 younger than 25 years	1	0	1	0	0	male
Bachelor's degree or higher	3 30-34 years	1	1	0	0	1	male
No bachelor's degree	4 35-39 years	1	0	1	0	0	male
Bachelor's degree or higher	4 35-39 years	1	0	1	0	0	male
Bachelor's degree or higher	3 30-34 years	1	0	0	1	1	male
No bachelor's degree	2 25-29 years	1	0	1	0	0	male
No bachelor's degree	3 30-34 years	1	0	0	1	1	female
No bachelor's degree	3 30-34 years	1	0	1	0	0	male
No bachelor's degree	5 40 years and older	1	0	1	0	0	male
Bachelor's degree or higher	3 30-34 years	1	0	1	0	0	male
No bachelor's degree	3 30-34 years	1	0	0	1	1	male
Bachelor's degree or higher	5 40 years and older	1	0	1	0	0	male
No bachelor's degree	1 younger than 25 years	1	0	1	0	0	male
Bachelor's degree or higher	5 40 years and older	1	0	1	0	0	male
Bachelor's degree or higher	2 25-29 years	1	0	1	0	0	female
No bachelor's degree	1 younger than 25 years	1	0	0	1	1	female
No bachelor's degree	3 30-34 years	1	1	0	0	1	male
Bachelor's degree or higher	1 younger than 25 years	1	0	1	0	0	male
Bachelor's degree or higher	3 30-34 years	1	0	1	0	0	male
Bachelor's degree or higher	3 30-34 years	1	0	1	0	0	male
No bachelor's degree	3 30-34 years	1	1	0	0	1	male
No bachelor's degree	4 35-39 years	1	0	0	1	1	male
Bachelor's degree or higher	3 30-34 years	1	0	1	0	0	male
Bachelor's degree or higher	5 40 years and older	1	0	1	0	0	male
No bachelor's degree	3 30-34 years	1	0	1	0	0	male
Bachelor's degree or higher	3 30-34 years	1	1	0	0	1	male
No bachelor's degree	2 25-29 years	1	0	1	0	0	male
Bachelor's degree or higher	1 younger than 25 years	1	0	1	0	0	male
No bachelor's degree	2 25-29 years	1	0	1	0	0	male
Bachelor's degree or higher	2 25-29 years	1	1	0	0	1	male
Bachelor's degree or higher	3 30-34 years	1	0	1	0	0	male
Bachelor's degree or higher	3 30-34 years	1	0	1	0	0	male
Bachelor's degree or higher	1 younger than 25 years	1	1	0	0	1	female
No bachelor's degree	2 25-29 years	1	1	0	0	1	male
No bachelor's degree	3 30-34 years	1	0	1	0	0	male
Bachelor's degree or higher	1 younger than 25 years	1	0	1	0	0	male
Bachelor's degree or higher	2 25-29 years	1	0	1	0	0	male
No bachelor's degree	5 40 years and older	1	0	1	0	0	male
No bachelor's degree	2 25-29 years	1	0	1	0	0	male
No bachelor's degree	3 30-34 years	1	1	0	0	1	male
No bachelor's degree	2 25-29 years	1	1	0	0	1	male
No bachelor's degree	2 25-29 years	1	0	1	0	0	male
No bachelor's degree	4 35-39 years	1	1	0	0	1	male
No bachelor's degree	2 25-29 years	1	0	1	0	0	male
Bachelor's degree or higher	2 25-29 years	1	1	0	0	1	male
No bachelor's degree	2 25-29 years	1	0	1	0	0	male
No bachelor's degree	2 25-29 years	1	0	1	0	0	male
Bachelor's degree or higher	5 40 years and older	1	1	0	0	1	male
No bachelor's degree	2 25-29 years	1	0	1	0	0	male
Bachelor's degree or higher	2 25-29 years	1	0	1	0	0	male
No bachelor's degree	2 25-29 years	1	0	1	0	0	male
Bachelor's degree or higher	3 30-34 years	1	0	1	0	0	male
No bachelor's degree	1 younger than 25 years	1	0	1	0	0	male
Bachelor's degree or higher	1 younger than 25 years	1	0	1	0	0	male
No bachelor's degree	5 40 years and older	1	0	0	1	1	male
No bachelor's degree	3 30-34 years	1	0	1	0	0	male
No bachelor's degree	1 younger than 25 years	1	0	1	0	0	male
Bachelor's degree or higher	4 35-39 years	1	0	1	0	0	male
No bachelor's degree	5 40 years and older	1	0	1	0	0	male
No bachelor's degree	5 40 years and older	1	0	1	0	0	male
No bachelor's degree	2 25-29 years	1	0	1	0	0	male
Bachelor's degree or higher	5 40 years and older	1	1	0	0	1	male
No bachelor's degree	4 35-39 years	1	0	1	0	0	male
Bachelor's degree or higher	2 25-29 years	1	0	1	0	0	male
Bachelor's degree or higher	5 40 years and older	1	0	1	0	0	male
Bachelor's degree or higher	5 40 years and older	1	0	1	0	0	male
Bachelor's degree or higher	4 35-39 years	1	0	0	1	1	male
No bachelor's degree	5 40 years and older	1	0	0	1	1	male
No bachelor's degree	4 35-39 years	1	0	0	1	1	male
No bachelor's degree	3 30-34 years	1	1	0	0	1	female
No bachelor's degree	4 35-39 years	1	0	0	1	1	male
No bachelor's degree	4 35-39 years	1	0	1	0	0	male
Bachelor's degree or higher	2 25-29 years	1	0	1	0	0	female
No bachelor's degree	2 25-29 years	1	0	1	0	0	male
No bachelor's degree	4 35-39 years	1	1	0	0	1	female
No bachelor's degree	3 30-34 years	1	1	0	0	1	female
No bachelor's degree	2 25-29 years	1	0	1	0	0	male
No bachelor's degree	2 25-29 years	1	0	1	0	0	male
No bachelor's degree	2 25-29 years	1	0	1	0	0	male
Bachelor's degree or higher	2 25-29 years	1	0	1	0	0	male
No bachelor's degree	3 30-34 years	1	1	0	0	1	male
No bachelor's degree	3 30-34 years	1	1	0	0	1	male
No bachelor's degree	4 35-39 years	1	0	1	0	0	male
Bachelor's degree or higher	3 30-34 years	1	0	1	0	0	male
Bachelor's degree or higher	2 25-29 years	1	0	1	0	0	male
No bachelor's degree	2 25-29 years	1	0	1	0	0	male
No bachelor's degree	3 30-34 years	1	0	1	0	0	male
No bachelor's degree	1 younger than 25 years	1	1	0	0	1	male
No bachelor's degree	3 30-34 years	1	0	1	0	0	male
No bachelor's degree	3 30-34 years	1	0	1	0	0	male
No bachelor's degree	3 30-34 years	1	0	0	1	1	female
No bachelor's degree	3 30-34 years	1	0	1	0	0	male
No bachelor's degree	5 40 years and older	1	0	0	1	1	male
No bachelor's degree	3 30-34 years	1	0	1	0	0	male
No bachelor's degree	5 40 years and older	1	0	1	0	0	male
Bachelor's degree or higher	2 25-29 years	1	0	0	1	1	female
No bachelor's degree	4 35-39 years	1	1	0	0	1	male
Bachelor's degree or higher	1 younger than 25 years	1	1	0	0	1	male
Bachelor's degree or higher	2 25-29 years	1	1	0	0	1	male
No bachelor's degree	1 younger than 25 years	1	0	1	0	0	male
Bachelor's degree or higher	3 30-34 years	1	1	0	0	1	male
No bachelor's degree	5 40 years and older	1	1	0	0	1	male
No bachelor's degree	5 40 years and older	1	0	1	0	0	male
No bachelor's degree	2 25-29 years	1	0	1	0	0	male
No bachelor's degree	1 younger than 25 years	1	0	1	0	0	male
Bachelor's degree or higher	5 40 years and older	1	0	1	0	0	male
No bachelor's degree	5 40 years and older	1	0	1	0	0	male
Bachelor's degree or higher	3 30-34 years	1	0	1	0	0	male
Bachelor's degree or higher	2 25-29 years	1	1	0	0	1	male
Bachelor's degree or higher	3 30-34 years	1	0	1	0	0	male
Bachelor's degree or higher	5 40 years and older	1	0	1	0	0	male
Bachelor's degree or higher	5 40 years and older	1	0	1	0	0	male
Bachelor's degree or higher	2 25-29 years	1	1	0	0	1	male
No bachelor's degree	2 25-29 years	1	0	1	0	0	male
Bachelor's degree or higher	2 25-29 years	1	0	1	0	0	male
Bachelor's degree or higher	5 40 years and older	1	1	0	0	1	male
Bachelor's degree or higher	4 35-39 years	1	0	1	0	0	male
Bachelor's degree or higher	3 30-34 years	1	0	1	0	0	male
Bachelor's degree or higher	4 35-39 years	1	0	1	0	0	male
Bachelor's degree or higher	4 35-39 years	1	0	1	0	0	male
No bachelor's degree	4 35-39 years	1	0	1	0	0	male
Bachelor's degree or higher	4 35-39 years	1	0	1	0	0	male
No bachelor's degree	1 younger than 25 years	1	0	1	0	0	male
No bachelor's degree	2 25-29 years	1	1	0	0	1	male
Bachelor's degree or higher	4 35-39 years	1	0	1	0	0	male
No bachelor's degree	4 35-39 years	1	1	0	0	1	male
Bachelor's degree or higher	5 40 years and older	1	0	1	0	0	male
No bachelor's degree	4 35-39 years	1	0	1	0	0	male
No bachelor's degree	5 40 years and older	1	0	1	0	0	male
No bachelor's degree	5 40 years and older	1	0	1	0	0	male
No bachelor's degree	4 35-39 years	1	0	1	0	0	male
No bachelor's degree	5 40 years and older	1	1	0	0	1	male
Bachelor's degree or higher	4 35-39 years	1	0	1	0	0	male
No bachelor's degree	2 25-29 years	1	0	1	0	0	male
No bachelor's degree	2 25-29 years	1	1	0	0	1	male
No bachelor's degree	5 40 years and older	1	0	1	0	0	male
No bachelor's degree	4 35-39 years	1	0	1	0	0	male
No bachelor's degree	4 35-39 years	1	0	1	0	0	male
Bachelor's degree or higher	4 35-39 years	1	1	0	0	1	male
No bachelor's degree	5 40 years and older	1	0	1	0	0	male
No bachelor's degree	5 40 years and older	1	0	1	0	0	male
No bachelor's degree	5 40 years and older	1	0	1	0	0	male
Bachelor's degree or higher	5 40 years and older	1	0	1	0	0	male
No bachelor's degree	5 40 years and older	1	0	1	0	0	male
No bachelor's degree	4 35-39 years	1	0	1	0	0	male
No bachelor's degree	5 40 years and older	1	0	1	0	0	male
Bachelor's degree or higher	5 40 years and older	1	1	0	0	1	male
No bachelor's degree	4 35-39 years	1	0	1	0	0	male
No bachelor's degree	5 40 years and older	1	0	1	0	0	male
No bachelor's degree	5 40 years and older	1	1	0	0	1	male
No bachelor's degree	5 40 years and older	1	0	1	0	0	male
No bachelor's degree	5 40 years and older	1	0	1	0	0	male
No bachelor's degree	4 35-39 years	1	0	1	0	0	male
No bachelor's degree	4 35-39 years	1	0	1	0	0	male
No bachelor's degree	4 35-39 years	1	0	1	0	0	male
Bachelor's degree or higher	4 35-39 years	1	0	1	0	0	male
No bachelor's degree	5 40 years and older	1	0	1	0	0	male
Bachelor's degree or higher	4 35-39 years	1	0	1	0	0	male
No bachelor's degree	4 35-39 years	1	0	1	0	0	male
Bachelor's degree or higher	2 25-29 years	1	0	1	0	0	male
Bachelor's degree or higher	3 30-34 years	1	1	0	0	1	male
No bachelor's degree	2 25-29 years	1	0	1	0	0	male
Bachelor's degree or higher	4 35-39 years	1	1	0	0	1	male
Bachelor's degree or higher	3 30-34 years	1	0	1	0	0	male
Bachelor's degree or higher	5 40 years and older	1	0	1	0	0	male
Bachelor's degree or higher	3 30-34 years	1	0	1	0	0	male
Bachelor's degree or higher	4 35-39 years	1	1	0	0	1	male
No bachelor's degree	5 40 years and older	1	0	1	0	0	male
No bachelor's degree	5 40 years and older	1	1	0	0	1	female
Bachelor's degree or higher	5 40 years and older	1	1	0	0	1	male
Bachelor's degree or higher	3 30-34 years	1	0	1	0	0	male
Bachelor's degree or higher	5 40 years and older	1	0	1	0	0	male
Bachelor's degree or higher	5 40 years and older	1	1	0	0	1	male
No bachelor's degree	1 younger than 25 years	1	0	1	0	0	male
Bachelor's degree or higher	5 40 years and older	1	0	1	0	0	male
No bachelor's degree	4 35-39 years	1	0	1	0	0	male
No bachelor's degree	5 40 years and older	1	0	1	0	0	male
No bachelor's degree	2 25-29 years	1	0	1	0	0	male
Bachelor's degree or higher	5 40 years and older	1	1	0	0	1	male
Bachelor's degree or higher	1 younger than 25 years	1	0	1	0	0	male
Bachelor's degree or higher	4 35-39 years	1	0	1	0	0	male
Bachelor's degree or higher	3 30-34 years	1	1	0	0	1	male
Bachelor's degree or higher	3 30-34 years	1	0	1	0	0	male
Bachelor's degree or higher	2 25-29 years	1	0	1	0	0	male
Bachelor's degree or higher	3 30-34 years	1	0	1	0	0	male
Bachelor's degree or higher	2 25-29 years	1	1	0	0	1	male
Bachelor's degree or higher	5 40 years and older	1	1	0	0	1	male
Bachelor's degree or higher	2 25-29 years	1	1	0	0	1	male
No bachelor's degree	1 younger than 25 years	1	1	0	0	1	male
Bachelor's degree or higher	4 35-39 years	1	0	1	0	0	male
Bachelor's degree or higher	3 30-34 years	1	0	1	0	0	male
No bachelor's degree	2 25-29 years	1	0	1	0	0	male
No bachelor's degree	4 35-39 years	1	0	1	0	0	male
Bachelor's degree or higher	1 younger than 25 years	1	0	1	0	0	male
No bachelor's degree	5 40 years and older	1	1	0	0	1	female
No bachelor's degree	3 30-34 years	1	0	1	0	0	male
Bachelor's degree or higher	1 younger than 25 years	1	1	0	0	1	female
Bachelor's degree or higher	1 younger than 25 years	1	1	0	0	1	female
Bachelor's degree or higher	2 25-29 years	1	0	1	0	0	male
Bachelor's degree or higher	5 40 years and older	1	1	0	0	1	male
Bachelor's degree or higher	5 40 years and older	1	0	1	0	0	male
Bachelor's degree or higher	2 25-29 years	1	0	1	0	0	male
Bachelor's degree or higher	1 younger than 25 years	1	0	1	0	0	male
No bachelor's degree	2 25-29 years	1	0	0	1	1	female
No bachelor's degree	1 younger than 25 years	1	0	1	0	0	male
No bachelor's degree	2 25-29 years	1	0	1	0	0	male
No bachelor's degree	2 25-29 years	1	0	1	0	0	male
No bachelor's degree	1 younger than 25 years	1	0	1	0	0	male
No bachelor's degree	1 younger than 25 years	1	0	1	0	0	male
No bachelor's degree	4 35-39 years	1	0	1	0	0	male
Bachelor's degree or higher	5 40 years and older	1	0	1	0	0	male
Bachelor's degree or higher	1 younger than 25 years	1	1	0	0	1	male
No bachelor's degree	1 younger than 25 years	1	1	0	0	1	male
Bachelor's degree or higher	3 30-34 years	1	0	1	0	0	male
Bachelor's degree or higher	2 25-29 years	1	1	0	0	1	male
Bachelor's degree or higher	1 younger than 25 years	1	1	0	0	1	male
No bachelor's degree	2 25-29 years	1	0	1	0	0	male
Bachelor's degree or higher	1 younger than 25 years	1	1	0	0	1	male
Bachelor's degree or higher	2 25-29 years	1	0	1	0	0	male
Bachelor's degree or higher	3 30-34 years	1	1	0	0	1	male
No bachelor's degree	5 40 years and older	1	0	1	0	0	male
Bachelor's degree or higher	2 25-29 years	1	0	1	0	0	male
No bachelor's degree	1 younger than 25 years	1	0	1	0	0	male
Bachelor's degree or higher	3 30-34 years	1	0	1	0	0	female
No bachelor's degree	2 25-29 years	1	0	1	0	0	male
Bachelor's degree or higher	4 35-39 years	1	0	1	0	0	male
Bachelor's degree or higher	4 35-39 years	1	0	1	0	0	male
No bachelor's degree	1 younger than 25 years	1	0	1	0	0	male
No bachelor's degree	2 25-29 years	1	1	0	0	1	female
No bachelor's degree	1 younger than 25 years	1	0	0	1	1	female
Bachelor's degree or higher	3 30-34 years	1	0	1	0	0	male
No bachelor's degree	3 30-34 years	1	0	1	0	0	male
Bachelor's degree or higher	5 40 years and older	1	0	1	0	0	female
Bachelor's degree or higher	1 younger than 25 years	1	1	0	0	1	male
Bachelor's degree or higher	3 30-34 years	1	1	0	0	1	male
No bachelor's degree	2 25-29 years	1	0	1	0	0	male
Bachelor's degree or higher	2 25-29 years	1	1	0	0	1	male
No bachelor's degree	5 40 years and older	1	0	1	0	0	male
Bachelor's degree or higher	2 25-29 years	1	0	1	0	0	male
Bachelor's degree or higher	2 25-29 years	1	1	0	0	1	male
Bachelor's degree or higher	4 35-39 years	1	0	1	0	0	male
No bachelor's degree	4 35-39 years	1	1	0	0	1	male
No bachelor's degree	4 35-39 years	1	1	0	0	1	male
No bachelor's degree	1 younger than 25 years	1	1	0	0	1	male
No bachelor's degree	2 25-29 years	1	0	1	0	0	male
Bachelor's degree or higher	3 30-34 years	1	0	1	0	0	male
No bachelor's degree	2 25-29 years	1	0	1	0	0	male
No bachelor's degree	2 25-29 years	1	1	0	0	1	male
No bachelor's degree	2 25-29 years	1	0	1	0	0	male
Bachelor's degree or higher	4 35-39 years	1	0	1	0	0	male
Bachelor's degree or higher	2 25-29 years	1	0	1	0	0	male
Bachelor's degree or higher	3 30-34 years	1	0	1	0	0	male
Bachelor's degree or higher	4 35-39 years	1	0	1	0	0	male
No bachelor's degree	4 35-39 years	1	0	1	0	0	male
No bachelor's degree	4 35-39 years	1	0	1	0	0	male
No bachelor's degree	4 35-39 years	1	0	1	0	0	male
No bachelor's degree	4 35-39 years	1	0	1	0	0	male
No bachelor's degree	2 25-29 years	1	0	1	0	0	male
Bachelor's degree or higher	2 25-29 years	1	0	1	0	0	male
Bachelor's degree or higher	2 25-29 years	1	0	1	0	0	male
Bachelor's degree or higher	2 25-29 years	1	0	0	1	1	male
No bachelor's degree	5 40 years and older	1	0	1	0	0	male
No bachelor's degree	3 30-34 years	1	0	1	0	0	male
No bachelor's degree	4 35-39 years	1	0	1	0	0	male
Bachelor's degree or higher	5 40 years and older	1	0	1	0	0	male
Bachelor's degree or higher	2 25-29 years	1	1	0	0	1	male
No bachelor's degree	5 40 years and older	1	0	1	0	0	male
Bachelor's degree or higher	4 35-39 years	1	1	0	0	1	male
Bachelor's degree or higher	3 30-34 years	1	1	0	0	1	male
Bachelor's degree or higher	5 40 years and older	1	0	0	1	1	male
No bachelor's degree	4 35-39 years	1	0	1	0	0	male
Bachelor's degree or higher	3 30-34 years	1	0	1	0	0	male
No bachelor's degree	5 40 years and older	1	0	1	0	0	female
No bachelor's degree	2 25-29 years	1	0	1	0	0	male
No bachelor's degree	2 25-29 years	1	0	1	0	0	male
Bachelor's degree or higher	4 35-39 years	1	0	1	0	0	male
No bachelor's degree	3 30-34 years	1	0	1	0	0	male
Bachelor's degree or higher	3 30-34 years	1	0	1	0	0	male
No bachelor's degree	4 35-39 years	1	0	1	0	0	male
Bachelor's degree or higher	2 25-29 years	1	0	1	0	0	male
Bachelor's degree or higher	5 40 years and older	1	0	1	0	0	male
No bachelor's degree	3 30-34 years	1	0	1	0	0	male
No bachelor's degree	3 30-34 years	1	1	0	0	1	male
Bachelor's degree or higher	3 30-34 years	1	1	0	0	1	male
No bachelor's degree	3 30-34 years	1	0	1	0	0	male
Bachelor's degree or higher	2 25-29 years	1	0	1	0	0	male
No bachelor's degree	3 30-34 years	1	0	1	0	0	male
No bachelor's degree	4 35-39 years	1	1	0	0	1	female
No bachelor's degree	1 younger than 25 years	1	0	1	0	0	male
No bachelor's degree	2 25-29 years	1	0	1	0	0	male
No bachelor's degree	1 younger than 25 years	1	0	1	0	0	male
Bachelor's degree or higher	4 35-39 years	1	0	1	0	0	male
No bachelor's degree	3 30-34 years	1	0	1	0	0	male
No bachelor's degree	1 younger than 25 years	1	0	1	0	0	male
No bachelor's degree	3 30-34 years	1	0	0	1	1	male
No bachelor's degree	2 25-29 years	1	1	0	0	1	male
No bachelor's degree	3 30-34 years	1	1	0	0	1	male
No bachelor's degree	1 younger than 25 years	1	0	1	0	0	male
No bachelor's degree	2 25-29 years	1	0	1	0	0	male
No bachelor's degree	5 40 years and older	1	0	1	0	0	male
Bachelor's degree or higher	2 25-29 years	1	0	1	0	0	male
No bachelor's degree	1 younger than 25 years	1	0	1	0	0	male
Bachelor's degree or higher	3 30-34 years	1	0	1	0	0	male
Bachelor's degree or higher	2 25-29 years	1	0	1	0	0	male
Bachelor's degree or higher	2 25-29 years	1	1	0	0	1	male
Bachelor's degree or higher	5 40 years and older	1	1	0	0	1	male
Bachelor's degree or higher	5 40 years and older	1	0	1	0	0	male
No bachelor's degree	2 25-29 years	1	0	1	0	0	male
No bachelor's degree	2 25-29 years	1	1	0	0	1	male
No bachelor's degree	1 younger than 25 years	1	0	1	0	0	male
Bachelor's degree or higher	4 35-39 years	1	0	1	0	0	male
No bachelor's degree	2 25-29 years	1	0	1	0	0	male
Bachelor's degree or higher	4 35-39 years	1	0	1	0	0	male
Bachelor's degree or higher	3 30-34 years	1	1	0	0	1	male
Bachelor's degree or higher	3 30-34 years	1	1	0	0	1	male
No bachelor's degree	1 younger than 25 years	1	0	1	0	0	male
Bachelor's degree or higher	4 35-39 years	1	1	0	0	1	female
No bachelor's degree	2 25-29 years	1	0	1	0	0	male
Bachelor's degree or higher	5 40 years and older	1	0	1	0	0	male
No bachelor's degree	2 25-29 years	1	0	1	0	0	male
Bachelor's degree or higher	3 30-34 years	1	0	0	1	1	male
No bachelor's degree	2 25-29 years	1	0	0	1	1	male
Bachelor's degree or higher	3 30-34 years	1	1	0	0	1	male
Bachelor's degree or higher	2 25-29 years	1	1	0	0	1	male
No bachelor's degree	3 30-34 years	1	1	0	0	1	male
Bachelor's degree or higher	3 30-34 years	1	0	1	0	0	male
No bachelor's degree	2 25-29 years	1	0	1	0	0	male
No bachelor's degree	3 30-34 years	1	0	1	0	0	male
No bachelor's degree	3 30-34 years	1	0	1	0	0	male
No bachelor's degree	4 35-39 years	1	1	0	0	1	male
Bachelor's degree or higher	1 younger than 25 years	1	0	1	0	0	male
No bachelor's degree	3 30-34 years	1	1	0	0	1	male
No bachelor's degree	2 25-29 years	1	1	0	0	1	male
No bachelor's degree	2 25-29 years	1	0	0	1	1	male
Bachelor's degree or higher	2 25-29 years	1	0	1	0	0	male
No bachelor's degree	2 25-29 years	1	1	0	0	1	female
No bachelor's degree	2 25-29 years	1	0	1	0	0	male
No bachelor's degree	3 30-34 years	1	0	1	0	0	male
No bachelor's degree	1 younger than 25 years	1	1	0	0	1	male
No bachelor's degree	3 30-34 years	1	0	1	0	0	male
Bachelor's degree or higher	1 younger than 25 years	1	1	0	0	1	male
No bachelor's degree	3 30-34 years	1	1	0	0	1	male
No bachelor's degree	2 25-29 years	1	0	1	0	0	male
No bachelor's degree	2 25-29 years	1	0	1	0	0	male
No bachelor's degree	3 30-34 years	1	0	1	0	0	male
No bachelor's degree	3 30-34 years	1	0	0	1	1	female
Bachelor's degree or higher	3 30-34 years	1	0	1	0	0	male
No bachelor's degree	2 25-29 years	1	0	1	0	0	male
No bachelor's degree	1 younger than 25 years	1	0	1	0	0	male
Bachelor's degree or higher	4 35-39 years	1	0	1	0	0	male
No bachelor's degree	1 younger than 25 years	1	1	0	0	1	male
Bachelor's degree or higher	2 25-29 years	1	0	1	0	0	male
No bachelor's degree	2 25-29 years	1	0	0	1	1	female
Bachelor's degree or higher	1 younger than 25 years	1	1	0	0	1	male
Bachelor's degree or higher	2 25-29 years	1	0	0	1	1	male
No bachelor's degree	2 25-29 years	1	1	0	0	1	male
Bachelor's degree or higher	3 30-34 years	1	0	1	0	0	male
No bachelor's degree	1 younger than 25 years	1	0	1	0	0	female
No bachelor's degree	2 25-29 years	1	0	1	0	0	male
No bachelor's degree	3 30-34 years	1	0	1	0	0	male
No bachelor's degree	1 younger than 25 years	1	1	0	0	1	male
No bachelor's degree	4 35-39 years	1	0	1	0	0	male
No bachelor's degree	3 30-34 years	1	0	1	0	0	male
Bachelor's degree or higher	1 younger than 25 years	1	0	1	0	0	male
Bachelor's degree or higher	2 25-29 years	1	0	1	0	0	female
Bachelor's degree or higher	2 25-29 years	1	0	1	0	0	male
No bachelor's degree	1 younger than 25 years	1	0	1	0	0	male
No bachelor's degree	5 40 years and older	1	0	1	0	0	male
No bachelor's degree	1 younger than 25 years	1	0	1	0	0	male
No bachelor's degree	3 30-34 years	1	0	0	1	1	female
No bachelor's degree	1 younger than 25 years	1	0	1	0	0	male
No bachelor's degree	4 35-39 years	1	0	0	1	1	male
Bachelor's degree or higher	3 30-34 years	1	0	1	0	0	male
Bachelor's degree or higher	2 25-29 years	1	0	0	1	1	male
No bachelor's degree	3 30-34 years	1	0	1	0	0	male
No bachelor's degree	2 25-29 years	1	1	0	0	1	male
Bachelor's degree or higher	5 40 years and older	1	1	0	0	1	male
No bachelor's degree	4 35-39 years	1	0	1	0	0	male
No bachelor's degree	4 35-39 years	1	1	0	0	1	male
Bachelor's degree or higher	4 35-39 years	1	1	0	0	1	male
No bachelor's degree	2 25-29 years	1	0	1	0	0	male
No bachelor's degree	2 25-29 years	1	0	1	0	0	male
No bachelor's degree	2 25-29 years	1	0	1	0	0	male
No bachelor's degree	3 30-34 years	1	0	1	0	0	male
Bachelor's degree or higher	4 35-39 years	1	1	0	0	1	male
No bachelor's degree	4 35-39 years	1	0	1	0	0	male
Bachelor's degree or higher	5 40 years and older	1	1	0	0	1	male
Bachelor's degree or higher	3 30-34 years	1	0	1	0	0	male
No bachelor's degree	2 25-29 years	1	0	1	0	0	male
Bachelor's degree or higher	2 25-29 years	1	0	1	0	0	male
Bachelor's degree or higher	2 25-29 years	1	0	1	0	0	male
Bachelor's degree or higher	5 40 years and older	1	1	0	0	1	male
Bachelor's degree or higher	3 30-34 years	1	0	1	0	0	male
Bachelor's degree or higher	2 25-29 years	1	0	1	0	0	male
No bachelor's degree	1 younger than 25 years	1	0	1	0	0	male
Bachelor's degree or higher	3 30-34 years	1	0	1	0	0	male
No bachelor's degree	5 40 years and older	1	0	1	0	0	male
No bachelor's degree	2 25-29 years	1	0	1	0	0	male
Bachelor's degree or higher	3 30-34 years	1	0	1	0	0	male
Bachelor's degree or higher	1 younger than 25 years	1	0	1	0	0	female
Bachelor's degree or higher	4 35-39 years	1	0	1	0	0	male
No bachelor's degree	3 30-34 years	1	0	1	0	0	male
No bachelor's degree	5 40 years and older	1	0	1	0	0	male
No bachelor's degree	2 25-29 years	1	0	1	0	0	male
No bachelor's degree	2 25-29 years	1	0	1	0	0	male
No bachelor's degree	5 40 years and older	1	0	1	0	0	male
No bachelor's degree	4 35-39 years	1	1	0	0	1	male
No bachelor's degree	5 40 years and older	1	0	1	0	0	male
No bachelor's degree	5 40 years and older	1	1	0	0	1	male
No bachelor's degree	3 30-34 years	1	0	1	0	0	male
No bachelor's degree	5 40 years and older	1	0	1	0	0	male
No bachelor's degree	2 25-29 years	1	1	0	0	1	male
Bachelor's degree or higher	1 younger than 25 years	1	1	0	0	1	male
Bachelor's degree or higher	3 30-34 years	1	0	1	0	0	male
Bachelor's degree or higher	3 30-34 years	1	0	1	0	0	male
No bachelor's degree	5 40 years and older	1	1	0	0	1	male
No bachelor's degree	3 30-34 years	1	0	1	0	0	male
No bachelor's degree	2 25-29 years	1	0	1	0	0	male
Bachelor's degree or higher	2 25-29 years	1	0	0	1	1	male
No bachelor's degree	5 40 years and older	1	0	1	0	0	male
No bachelor's degree	5 40 years and older	1	0	1	0	0	male
Bachelor's degree or higher	5 40 years and older	1	1	0	0	1	male
Bachelor's degree or higher	3 30-34 years	1	0	1	0	0	male
No bachelor's degree	5 40 years and older	1	0	1	0	0	male
No bachelor's degree	1 younger than 25 years	1	0	1	0	0	female
Bachelor's degree or higher	1 younger than 25 years	1	0	0	1	1	male
Bachelor's degree or higher	3 30-34 years	1	1	0	0	1	male
No bachelor's degree	4 35-39 years	1	1	0	0	1	male
Bachelor's degree or higher	3 30-34 years	1	1	0	0	1	male
Bachelor's degree or higher	3 30-34 years	1	0	0	1	1	male
No bachelor's degree	5 40 years and older	1	0	1	0	0	male
No bachelor's degree	5 40 years and older	1	0	1	0	0	male
Bachelor's degree or higher	4 35-39 years	1	0	0	1	1	female
No bachelor's degree	2 25-29 years	1	0	0	1	1	male
Bachelor's degree or higher	2 25-29 years	1	1	0	0	1	male
No bachelor's degree	5 40 years and older	1	0	1	0	0	male
No bachelor's degree	5 40 years and older	1	0	1	0	0	male
Bachelor's degree or higher	4 35-39 years	1	0	0	1	1	male
No bachelor's degree	4 35-39 years	1	1	0	0	1	male
No bachelor's degree	2 25-29 years	1	0	1	0	0	male
No bachelor's degree	3 30-34 years	1	0	1	0	0	female
No bachelor's degree	5 40 years and older	1	0	1	0	0	male
No bachelor's degree	1 younger than 25 years	1	0	1	0	0	female
Bachelor's degree or higher	5 40 years and older	1	0	1	0	0	male
No bachelor's degree	5 40 years and older	1	0	1	0	0	male
No bachelor's degree	1 younger than 25 years	1	0	1	0	0	male
No bachelor's degree	4 35-39 years	1	0	1	0	0	male
No bachelor's degree	3 30-34 years	1	1	0	0	1	male
No bachelor's degree	2 25-29 years	1	0	1	0	0	male
No bachelor's degree	4 35-39 years	1	0	1	0	0	male
Bachelor's degree or higher	3 30-34 years	1	0	1	0	0	male
Bachelor's degree or higher	4 35-39 years	1	0	1	0	0	male
No bachelor's degree	1 younger than 25 years	1	0	1	0	0	female
Bachelor's degree or higher	5 40 years and older	1	0	1	0	0	male
Bachelor's degree or higher	4 35-39 years	1	0	1	0	0	male
Bachelor's degree or higher	2 25-29 years	1	0	1	0	0	male
Bachelor's degree or higher	2 25-29 years	1	1	0	0	1	male
Bachelor's degree or higher	3 30-34 years	1	0	1	0	0	male
Bachelor's degree or higher	3 30-34 years	1	0	1	0	0	male
Bachelor's degree or higher	3 30-34 years	1	0	1	0	0	male
Bachelor's degree or higher	4 35-39 years	1	0	1	0	0	male
Bachelor's degree or higher	5 40 years and older	1	0	1	0	0	male
Bachelor's degree or higher	2 25-29 years	1	0	1	0	0	male
Bachelor's degree or higher	2 25-29 years	1	0	1	0	0	male
No bachelor's degree	5 40 years and older	1	1	0	0	1	male
Bachelor's degree or higher	3 30-34 years	1	0	1	0	0	male
Bachelor's degree or higher	3 30-34 years	1	0	1	0	0	male
Bachelor's degree or higher	3 30-34 years	1	0	1	0	0	male
Bachelor's degree or higher	2 25-29 years	1	0	1	0	0	male
Bachelor's degree or higher	3 30-34 years	1	0	1	0	0	male
No bachelor's degree	5 40 years and older	1	0	1	0	0	male
No bachelor's degree	3 30-34 years	1	0	1	0	0	male
No bachelor's degree	2 25-29 years	1	1	0	0	1	male
Bachelor's degree or higher	5 40 years and older	1	0	1	0	0	male
No bachelor's degree	5 40 years and older	1	0	1	0	0	male
Bachelor's degree or higher	2 25-29 years	1	0	1	0	0	male
Bachelor's degree or higher	2 25-29 years	1	0	1	0	0	male
No bachelor's degree	3 30-34 years	1	1	0	0	1	male
Bachelor's degree or higher	4 35-39 years	1	0	1	0	0	female
No bachelor's degree	5 40 years and older	1	1	0	0	1	male
No bachelor's degree	5 40 years and older	1	0	1	0	0	male
No bachelor's degree	5 40 years and older	1	0	1	0	0	male
Bachelor's degree or higher	4 35-39 years	1	0	1	0	0	male
No bachelor's degree	4 35-39 years	1	0	1	0	0	male
Bachelor's degree or higher	5 40 years and older	1	1	0	0	1	male
No bachelor's degree	4 35-39 years	1	1	0	0	1	male
No bachelor's degree	5 40 years and older	1	0	1	0	0	male
No bachelor's degree	1 younger than 25 years	1	0	1	0	0	male
Bachelor's degree or higher	2 25-29 years	1	0	1	0	0	male
No bachelor's degree	1 younger than 25 years	1	1	0	0	1	male
Bachelor's degree or higher	3 30-34 years	1	0	1	0	0	male
No bachelor's degree	4 35-39 years	1	0	0	1	1	male
Bachelor's degree or higher	1 younger than 25 years	1	1	0	0	1	male
No bachelor's degree	1 younger than 25 years	1	0	1	0	0	male
Bachelor's degree or higher	2 25-29 years	1	1	0	0	1	male
Bachelor's degree or higher	2 25-29 years	1	0	1	0	0	male
Bachelor's degree or higher	1 younger than 25 years	1	0	1	0	0	male
Bachelor's degree or higher	1 younger than 25 years	1	0	1	0	0	male
No bachelor's degree	2 25-29 years	1	0	1	0	0	male
No bachelor's degree	3 30-34 years	1	0	1	0	0	female
No bachelor's degree	1 younger than 25 years	1	0	1	0	0	male
No bachelor's degree	4 35-39 years	1	1	0	0	1	male
No bachelor's degree	2 25-29 years	1	0	1	0	0	male
No bachelor's degree	2 25-29 years	1	0	1	0	0	male
No bachelor's degree	2 25-29 years	1	0	0	1	1	female
Bachelor's degree or higher	1 younger than 25 years	1	0	1	0	0	male
Bachelor's degree or higher	2 25-29 years	1	0	1	0	0	male
Bachelor's degree or higher	1 younger than 25 years	1	0	1	0	0	female
Bachelor's degree or higher	2 25-29 years	1	0	1	0	0	female
Bachelor's degree or higher	2 25-29 years	1	0	1	0	0	male
Bachelor's degree or higher	2 25-29 years	1	1	0	0	1	female
No bachelor's degree	2 25-29 years	1	1	0	0	1	female
No bachelor's degree	3 30-34 years	1	1	0	0	1	male
Bachelor's degree or higher	4 35-39 years	1	0	1	0	0	male
Bachelor's degree or higher	2 25-29 years	1	1	0	0	1	female
Bachelor's degree or higher	3 30-34 years	1	0	1	0	0	male
Bachelor's degree or higher	2 25-29 years	1	1	0	0	1	female
Bachelor's degree or higher	3 30-34 years	1	0	1	0	0	male
Bachelor's degree or higher	4 35-39 years	1	1	0	0	1	male
Bachelor's degree or higher	5 40 years and older	1	0	1	0	0	male
Bachelor's degree or higher	4 35-39 years	1	1	0	0	1	male
Bachelor's degree or higher	4 35-39 years	1	0	1	0	0	male
Bachelor's degree or higher	5 40 years and older	1	0	1	0	0	male
No bachelor's degree	3 30-34 years	1	0	1	0	0	male
No bachelor's degree	3 30-34 years	1	0	1	0	0	male
Bachelor's degree or higher	1 younger than 25 years	1	0	1	0	0	male
Bachelor's degree or higher	2 25-29 years	1	0	1	0	0	male
Bachelor's degree or higher	1 younger than 25 years	1	0	1	0	0	male
Bachelor's degree or higher	3 30-34 years	1	0	1	0	0	male
Bachelor's degree or higher	5 40 years and older	1	0	1	0	0	male
No bachelor's degree	3 30-34 years	1	0	1	0	0	male
Bachelor's degree or higher	2 25-29 years	1	0	1	0	0	male
Bachelor's degree or higher	2 25-29 years	1	0	1	0	0	male
Bachelor's degree or higher	2 25-29 years	1	0	1	0	0	male
Bachelor's degree or higher	2 25-29 years	1	1	0	0	1	male
Bachelor's degree or higher	2 25-29 years	1	1	0	0	1	male
Bachelor's degree or higher	3 30-34 years	1	1	0	0	1	male
Bachelor's degree or higher	4 35-39 years	1	1	0	0	1	male
Bachelor's degree or higher	3 30-34 years	1	0	1	0	0	male
Bachelor's degree or higher	5 40 years and older	1	0	1	0	0	male
No bachelor's degree	5 40 years and older	1	1	0	0	1	male
No bachelor's degree	5 40 years and older	1	0	1	0	0	male
Bachelor's degree or higher	5 40 years and older	1	0	1	0	0	male
Bachelor's degree or higher	3 30-34 years	1	1	0	0	1	male
Bachelor's degree or higher	5 40 years and older	1	0	1	0	0	male
No bachelor's degree	2 25-29 years	1	0	1	0	0	male
No bachelor's degree	3 30-34 years	1	0	1	0	0	male
No bachelor's degree	5 40 years and older	1	1	0	0	1	male
Bachelor's degree or higher	4 35-39 years	1	0	1	0	0	male
No bachelor's degree	3 30-34 years	1	0	1	0	0	male
No bachelor's degree	1 younger than 25 years	1	0	1	0	0	male
No bachelor's degree	3 30-34 years	1	0	1	0	0	male
Bachelor's degree or higher	3 30-34 years	1	1	0	0	1	male
No bachelor's degree	4 35-39 years	1	1	0	0	1	male
No bachelor's degree	3 30-34 years	1	0	1	0	0	male
Bachelor's degree or higher	3 30-34 years	1	1	0	0	1	male
Bachelor's degree or higher	5 40 years and older	1	0	1	0	0	male
No bachelor's degree	2 25-29 years	1	0	0	1	1	female
No bachelor's degree	2 25-29 years	1	0	1	0	0	male
No bachelor's degree	4 35-39 years	1	0	1	0	0	male
No bachelor's degree	1 younger than 25 years	1	1	0	0	1	male
No bachelor's degree	1 younger than 25 years	1	1	0	0	1	male
No bachelor's degree	3 30-34 years	1	1	0	0	1	male
Bachelor's degree or higher	5 40 years and older	1	0	1	0	0	male
No bachelor's degree	3 30-34 years	1	0	1	0	0	male
Bachelor's degree or higher	3 30-34 years	1	0	1	0	0	male
Bachelor's degree or higher	3 30-34 years	1	0	1	0	0	male
No bachelor's degree	1 younger than 25 years	1	0	1	0	0	male
No bachelor's degree	4 35-39 years	1	0	0	1	1	male
No bachelor's degree	3 30-34 years	1	1	0	0	1	female
Bachelor's degree or higher	3 30-34 years	1	1	0	0	1	male
Bachelor's degree or higher	3 30-34 years	1	0	1	0	0	female
Bachelor's degree or higher	5 40 years and older	1	0	1	0	0	male
No bachelor's degree	2 25-29 years	1	0	1	0	0	male
Bachelor's degree or higher	2 25-29 years	1	0	1	0	0	male
Bachelor's degree or higher	2 25-29 years	1	0	1	0	0	female
No bachelor's degree	4 35-39 years	1	0	1	0	0	male
No bachelor's degree	2 25-29 years	1	0	1	0	0	male
No bachelor's degree	3 30-34 years	1	0	1	0	0	male
Bachelor's degree or higher	3 30-34 years	1	1	0	0	1	male
No bachelor's degree	3 30-34 years	1	1	0	0	1	male
No bachelor's degree	3 30-34 years	1	0	1	0	0	male
No bachelor's degree	3 30-34 years	1	0	1	0	0	female
No bachelor's degree	3 30-34 years	1	0	1	0	0	male
Bachelor's degree or higher	4 35-39 years	1	0	1	0	0	male
No bachelor's degree	3 30-34 years	1	1	0	0	1	male
No bachelor's degree	2 25-29 years	1	0	1	0	0	male
No bachelor's degree	2 25-29 years	1	0	1	0	0	male
Bachelor's degree or higher	3 30-34 years	1	1	0	0	1	female
No bachelor's degree	3 30-34 years	1	0	1	0	0	male
No bachelor's degree	3 30-34 years	1	0	1	0	0	female
Bachelor's degree or higher	4 35-39 years	1	1	0	0	1	male
No bachelor's degree	4 35-39 years	1	0	1	0	0	male
Bachelor's degree or higher	3 30-34 years	1	0	1	0	0	male
No bachelor's degree	3 30-34 years	1	0	1	0	0	male
No bachelor's degree	5 40 years and older	1	1	0	0	1	male
Bachelor's degree or higher	3 30-34 years	1	1	0	0	1	male
No bachelor's degree	5 40 years and older	1	0	1	0	0	male
Bachelor's degree or higher	3 30-34 years	1	0	1	0	0	male
No bachelor's degree	5 40 years and older	1	0	1	0	0	male
No bachelor's degree	5 40 years and older	1	0	1	0	0	male
Bachelor's degree or higher	4 35-39 years	1	1	0	0	1	male
Bachelor's degree or higher	2 25-29 years	1	0	1	0	0	male
Bachelor's degree or higher	5 40 years and older	1	1	0	0	1	male
No bachelor's degree	2 25-29 years	1	0	1	0	0	male
No bachelor's degree	4 35-39 years	1	0	1	0	0	male
Bachelor's degree or higher	4 35-39 years	1	0	1	0	0	male
No bachelor's degree	3 30-34 years	1	0	1	0	0	male
No bachelor's degree	1 younger than 25 years	1	1	0	0	1	male
No bachelor's degree	3 30-34 years	1	0	1	0	0	male
No bachelor's degree	2 25-29 years	1	0	1	0	0	male
Bachelor's degree or higher	3 30-34 years	1	0	1	0	0	male
No bachelor's degree	5 40 years and older	1	0	1	0	0	male
No bachelor's degree	4 35-39 years	1	1	0	0	1	male
Bachelor's degree or higher	2 25-29 years	1	0	0	1	1	male
No bachelor's degree	3 30-34 years	1	0	1	0	0	male
No bachelor's degree	3 30-34 years	1	0	1	0	0	male
No bachelor's degree	2 25-29 years	1	0	1	0	0	male
Bachelor's degree or higher	4 35-39 years	1	1	0	0	1	male
No bachelor's degree	2 25-29 years	1	0	1	0	0	male
Bachelor's degree or higher	2 25-29 years	1	0	1	0	0	male
No bachelor's degree	2 25-29 years	1	0	1	0	0	male
No bachelor's degree	2 25-29 years	1	1	0	0	1	male
No bachelor's degree	2 25-29 years	1	0	1	0	0	male
No bachelor's degree	4 35-39 years	1	0	1	0	0	male
No bachelor's degree	3 30-34 years	1	0	1	0	0	male
No bachelor's degree	2 25-29 years	1	0	1	0	0	male
No bachelor's degree	3 30-34 years	1	1	0	0	1	male
Bachelor's degree or higher	5 40 years and older	1	0	1	0	0	female
Bachelor's degree or higher	3 30-34 years	1	1	0	0	1	female
No bachelor's degree	3 30-34 years	1	1	0	0	1	male
Bachelor's degree or higher	2 25-29 years	1	0	1	0	0	male
No bachelor's degree	3 30-34 years	1	0	1	0	0	male
No bachelor's degree	2 25-29 years	1	0	1	0	0	male
No bachelor's degree	2 25-29 years	1	0	1	0	0	female
No bachelor's degree	4 35-39 years	1	0	1	0	0	male
No bachelor's degree	3 30-34 years	1	0	1	0	0	male
No bachelor's degree	2 25-29 years	1	0	1	0	0	male
No bachelor's degree	3 30-34 years	1	1	0	0	1	male
No bachelor's degree	2 25-29 years	1	0	1	0	0	male
Bachelor's degree or higher	3 30-34 years	1	0	1	0	0	male
Bachelor's degree or higher	2 25-29 years	1	0	1	0	0	male
Bachelor's degree or higher	4 35-39 years	1	1	0	0	1	male
Bachelor's degree or higher	5 40 years and older	1	0	1	0	0	male
No bachelor's degree	5 40 years and older	1	1	0	0	1	female
Bachelor's degree or higher	4 35-39 years	1	1	0	0	1	male
No bachelor's degree	5 40 years and older	1	0	1	0	0	male
No bachelor's degree	2 25-29 years	1	0	0	1	1	male
No bachelor's degree	2 25-29 years	1	0	1	0	0	female
No bachelor's degree	3 30-34 years	1	0	1	0	0	male
No bachelor's degree	5 40 years and older	1	0	1	0	0	male
No bachelor's degree	2 25-29 years	1	0	0	1	1	male
Bachelor's degree or higher	3 30-34 years	1	0	1	0	0	male
No bachelor's degree	5 40 years and older	1	0	1	0	0	male
No bachelor's degree	2 25-29 years	1	0	0	1	1	male
Bachelor's degree or higher	5 40 years and older	1	0	1	0	0	male
No bachelor's degree	5 40 years and older	1	0	1	0	0	male
Bachelor's degree or higher	3 30-34 years	1	0	1	0	0	male
Bachelor's degree or higher	2 25-29 years	1	0	0	1	1	male
Bachelor's degree or higher	3 30-34 years	1	0	0	1	1	male
Bachelor's degree or higher	5 40 years and older	1	0	1	0	0	male
Bachelor's degree or higher	2 25-29 years	1	0	1	0	0	male
No bachelor's degree	2 25-29 years	1	0	0	1	1	male
No bachelor's degree	3 30-34 years	1	0	1	0	0	male
No bachelor's degree	4 35-39 years	1	0	1	0	0	male
No bachelor's degree	2 25-29 years	1	0	1	0	0	male
No bachelor's degree	1 younger than 25 years	1	0	1	0	0	male
No bachelor's degree	1 younger than 25 years	1	0	1	0	0	male
No bachelor's degree	1 younger than 25 years	1	0	1	0	0	female
Bachelor's degree or higher	4 35-39 years	1	1	0	0	1	male
No bachelor's degree	3 30-34 years	1	1	0	0	1	male
No bachelor's degree	3 30-34 years	1	0	1	0	0	male
No bachelor's degree	1 younger than 25 years	1	1	0	0	1	male
No bachelor's degree	1 younger than 25 years	1	1	0	0	1	male
No bachelor's degree	3 30-34 years	1	0	1	0	0	male
No bachelor's degree	1 younger than 25 years	1	1	0	0	1	male
Bachelor's degree or higher	1 younger than 25 years	1	0	1	0	0	male
No bachelor's degree	2 25-29 years	1	0	1	0	0	male
No bachelor's degree	2 25-29 years	1	0	1	0	0	male
Bachelor's degree or higher	2 25-29 years	1	0	1	0	0	female
Bachelor's degree or higher	2 25-29 years	1	0	1	0	0	male
Bachelor's degree or higher	2 25-29 years	1	0	1	0	0	female
No bachelor's degree	3 30-34 years	1	0	1	0	0	female
Bachelor's degree or higher	1 younger than 25 years	1	0	0	1	1	male
No bachelor's degree	2 25-29 years	1	1	0	0	1	male
Bachelor's degree or higher	3 30-34 years	1	1	0	0	1	male
Bachelor's degree or higher	2 25-29 years	1	1	0	0	1	male
Bachelor's degree or higher	1 younger than 25 years	1	0	1	0	0	male
No bachelor's degree	2 25-29 years	1	1	0	0	1	male
Bachelor's degree or higher	1 younger than 25 years	1	0	1	0	0	male
Bachelor's degree or higher	2 25-29 years	1	0	1	0	0	male
Bachelor's degree or higher	2 25-29 years	1	0	1	0	0	male
No bachelor's degree	1 younger than 25 years	1	0	1	0	0	male
Bachelor's degree or higher	3 30-34 years	1	0	1	0	0	male
No bachelor's degree	1 younger than 25 years	1	0	1	0	0	male
No bachelor's degree	1 younger than 25 years	1	1	0	0	1	male
Bachelor's degree or higher	5 40 years and older	1	0	0	1	1	male
Bachelor's degree or higher	1 younger than 25 years	1	1	0	0	1	male
Bachelor's degree or higher	3 30-34 years	1	0	1	0	0	male
No bachelor's degree	3 30-34 years	1	1	0	0	1	male
No bachelor's degree	2 25-29 years	1	0	1	0	0	male
No bachelor's degree	3 30-34 years	1	0	1	0	0	male
No bachelor's degree	1 younger than 25 years	1	0	1	0	0	male
Bachelor's degree or higher	1 younger than 25 years	1	0	1	0	0	female
Bachelor's degree or higher	5 40 years and older	1	0	1	0	0	male
No bachelor's degree	2 25-29 years	1	0	1	0	0	male
No bachelor's degree	2 25-29 years	1	0	1	0	0	male
No bachelor's degree	5 40 years and older	1	0	0	1	1	male
No bachelor's degree	3 30-34 years	1	0	1	0	0	male
No bachelor's degree	1 younger than 25 years	1	0	1	0	0	male
No bachelor's degree	4 35-39 years	1	1	0	0	1	male
No bachelor's degree	4 35-39 years	1	1	0	0	1	female
Bachelor's degree or higher	4 35-39 years	1	0	1	0	0	male
Bachelor's degree or higher	2 25-29 years	1	0	1	0	0	male
Bachelor's degree or higher	2 25-29 years	1	1	0	0	1	male
No bachelor's degree	2 25-29 years	1	1	0	0	1	male
No bachelor's degree	1 younger than 25 years	1	1	0	0	1	male
Bachelor's degree or higher	1 younger than 25 years	1	1	0	0	1	male
Bachelor's degree or higher	3 30-34 years	1	1	0	0	1	male
No bachelor's degree	2 25-29 years	1	0	1	0	0	male
No bachelor's degree	2 25-29 years	1	0	1	0	0	male
Bachelor's degree or higher	1 younger than 25 years	1	0	0	1	1	female
Bachelor's degree or higher	1 younger than 25 years	1	0	1	0	0	male
No bachelor's degree	3 30-34 years	1	0	1	0	0	male
No bachelor's degree	1 younger than 25 years	1	1	0	0	1	male
No bachelor's degree	4 35-39 years	1	1	0	0	1	male
Bachelor's degree or higher	4 35-39 years	1	0	1	0	0	male
No bachelor's degree	1 younger than 25 years	1	0	0	1	1	male
Bachelor's degree or higher	2 25-29 years	1	0	1	0	0	male
Bachelor's degree or higher	1 younger than 25 years	1	1	0	0	1	male
No bachelor's degree	1 younger than 25 years	1	0	1	0	0	male
Bachelor's degree or higher	1 younger than 25 years	1	0	1	0	0	male
Bachelor's degree or higher	2 25-29 years	1	0	0	1	1	female
Bachelor's degree or higher	1 younger than 25 years	1	1	0	0	1	male
No bachelor's degree	5 40 years and older	1	0	1	0	0	male
No bachelor's degree	5 40 years and older	1	0	0	1	1	male
Bachelor's degree or higher	5 40 years and older	1	1	0	0	1	female
No bachelor's degree	2 25-29 years	1	0	0	1	1	male
Bachelor's degree or higher	3 30-34 years	0	0	0	0		male
No bachelor's degree	2 25-29 years	0	0	0	0		female
Bachelor's degree or higher	4 35-39 years	0	0	0	0		female
Bachelor's degree or higher	3 30-34 years	0	0	0	0		male
No bachelor's degree	2 25-29 years	0	0	0	0		female
Bachelor's degree or higher	3 30-34 years	0	0	0	0		female
No bachelor's degree	2 25-29 years	0	0	0	0		male
No bachelor's degree	3 30-34 years	0	0	0	0		female
Bachelor's degree or higher	5 40 years and older	0	0	0	0		female
No bachelor's degree	4 35-39 years	0	0	0	0		female
No bachelor's degree	4 35-39 years	0	0	0	0		female
Bachelor's degree or higher	3 30-34 years	0	0	0	0		male
Bachelor's degree or higher	3 30-34 years	0	0	0	0		male
Bachelor's degree or higher	5 40 years and older	0	0	0	0		male
Bachelor's degree or higher	4 35-39 years	0	0	0	0		male
No bachelor's degree	5 40 years and older	0	0	0	0		male
Bachelor's degree or higher	3 30-34 years	0	0	0	0		male
Bachelor's degree or higher	3 30-34 years	0	0	0	0		male
Bachelor's degree or higher	1 younger than 25 years	0	0	0	0		female
Bachelor's degree or higher	2 25-29 years	0	0	0	0		female
Bachelor's degree or higher	2 25-29 years	0	0	0	0		male
No bachelor's degree	2 25-29 years	0	0	0	0		male
Bachelor's degree or higher	2 25-29 years	0	0	0	0		male
Bachelor's degree or higher	5 40 years and older	0	0	0	0		female
No bachelor's degree	1 younger than 25 years	0	0	0	0		female
Bachelor's degree or higher	3 30-34 years	0	0	0	0		male
Bachelor's degree or higher	2 25-29 years	0	0	0	0		female
Bachelor's degree or higher	2 25-29 years	0	0	0	0		female
Bachelor's degree or higher	4 35-39 years	0	0	0	0		male
Bachelor's degree or higher	2 25-29 years	0	0	0	0		female
No bachelor's degree	2 25-29 years	0	0	0	0		female
Bachelor's degree or higher	4 35-39 years	0	0	0	0		male
Bachelor's degree or higher	2 25-29 years	0	0	0	0		male
No bachelor's degree	1 younger than 25 years	0	0	0	0		male
Bachelor's degree or higher	3 30-34 years	0	0	0	0		female
Bachelor's degree or higher	5 40 years and older	0	0	0	0		male
Bachelor's degree or higher	2 25-29 years	0	0	0	0		male
No bachelor's degree	3 30-34 years	0	0	0	0		male
Bachelor's degree or higher	5 40 years and older	0	0	0	0		male
Bachelor's degree or higher	4 35-39 years	0	0	0	0		male
No bachelor's degree	4 35-39 years	0	0	0	0		male
Bachelor's degree or higher	4 35-39 years	0	0	0	0		female
Bachelor's degree or higher	2 25-29 years	0	0	0	0		male
No bachelor's degree	3 30-34 years	0	0	0	0		male
Bachelor's degree or higher	3 30-34 years	0	0	0	0		male
Bachelor's degree or higher	2 25-29 years	0	0	0	0		female
Bachelor's degree or higher	4 35-39 years	0	0	0	0		male
Bachelor's degree or higher	2 25-29 years	0	0	0	0		female
Bachelor's degree or higher	3 30-34 years	0	0	0	0		male
Bachelor's degree or higher	2 25-29 years	0	0	0	0		male
Bachelor's degree or higher	2 25-29 years	0	0	0	0		male
Bachelor's degree or higher	2 25-29 years	0	0	0	0		male
Bachelor's degree or higher	5 40 years and older	0	0	0	0		female
Bachelor's degree or higher	1 younger than 25 years	0	0	0	0		female
Bachelor's degree or higher	3 30-34 years	0	0	0	0		male
Bachelor's degree or higher	4 35-39 years	0	0	0	0		female
Bachelor's degree or higher	3 30-34 years	0	0	0	0		male
Bachelor's degree or higher	3 30-34 years	0	0	0	0		male
No bachelor's degree	1 younger than 25 years	0	0	0	0		male
No bachelor's degree	5 40 years and older	0	0	0	0		female
No bachelor's degree	3 30-34 years	0	0	0	0		male
No bachelor's degree	5 40 years and older	0	0	0	0		male
Bachelor's degree or higher	5 40 years and older	0	0	0	0		male
Bachelor's degree or higher	1 younger than 25 years	0	0	0	0		female
No bachelor's degree	1 younger than 25 years	0	0	0	0		female
Bachelor's degree or higher	4 35-39 years	0	0	0	0		female
No bachelor's degree	2 25-29 years	0	0	0	0		male
Bachelor's degree or higher	2 25-29 years	0	0	0	0		male
No bachelor's degree	3 30-34 years	0	0	0	0		female
Bachelor's degree or higher	3 30-34 years	0	0	0	0		male
Bachelor's degree or higher	2 25-29 years	0	0	0	0		female
No bachelor's degree	5 40 years and older	0	0	0	0		male
Bachelor's degree or higher	5 40 years and older	0	0	0	0		male
No bachelor's degree	4 35-39 years	0	0	0	0		male
Bachelor's degree or higher	4 35-39 years	0	0	0	0		male
Bachelor's degree or higher	3 30-34 years	0	0	0	0		female
No bachelor's degree	3 30-34 years	0	0	0	0		female
No bachelor's degree	2 25-29 years	0	0	0	0		female
No bachelor's degree	1 younger than 25 years	0	0	0	0		female
No bachelor's degree	5 40 years and older	0	0	0	0		male
Bachelor's degree or higher	2 25-29 years	0	0	0	0		female
Bachelor's degree or higher	2 25-29 years	0	0	0	0		female
No bachelor's degree	5 40 years and older	0	0	0	0		male
Bachelor's degree or higher	2 25-29 years	0	0	0	0		female
Bachelor's degree or higher	4 35-39 years	0	0	0	0		male
Bachelor's degree or higher	1 younger than 25 years	0	0	0	0		male
Bachelor's degree or higher	1 younger than 25 years	0	0	0	0		male
No bachelor's degree	2 25-29 years	0	0	0	0		male
Bachelor's degree or higher	5 40 years and older	0	0	0	0		male
Bachelor's degree or higher	3 30-34 years	0	0	0	0		female
Bachelor's degree or higher	3 30-34 years	0	0	0	0		male
Bachelor's degree or higher	2 25-29 years	0	0	0	0		male
No bachelor's degree	4 35-39 years	0	0	0	0		female
No bachelor's degree	2 25-29 years	0	0	0	0		female
No bachelor's degree	5 40 years and older	0	0	0	0		male
Bachelor's degree or higher	2 25-29 years	0	0	0	0		female
Bachelor's degree or higher	3 30-34 years	0	0	0	0		female
No bachelor's degree	5 40 years and older	0	0	0	0		female
Bachelor's degree or higher	4 35-39 years	0	0	0	0		female
Bachelor's degree or higher	5 40 years and older	0	0	0	0		male
Bachelor's degree or higher	4 35-39 years	0	0	0	0		male
Bachelor's degree or higher	3 30-34 years	0	0	0	0		male
Bachelor's degree or higher	3 30-34 years	0	0	0	0		male
Bachelor's degree or higher	3 30-34 years	0	0	0	0		female
Bachelor's degree or higher	5 40 years and older	0	0	0	0		female
Bachelor's degree or higher	1 younger than 25 years	0	0	0	0		male
Bachelor's degree or higher	2 25-29 years	0	0	0	0		female
Bachelor's degree or higher	2 25-29 years	0	0	0	0		male
Bachelor's degree or higher	4 35-39 years	0	0	0	0		female
Bachelor's degree or higher	2 25-29 years	0	0	0	0		female
No bachelor's degree	3 30-34 years	0	0	0	0		female
No bachelor's degree	4 35-39 years	0	0	0	0		male
Bachelor's degree or higher	3 30-34 years	0	0	0	0		male
No bachelor's degree	2 25-29 years	1	1	0	0	1	male
Bachelor's degree or higher	3 30-34 years	1	1	0	0	1	male
No bachelor's degree	2 25-29 years	1	1	0	0	1	male
Bachelor's degree or higher	5 40 years and older	1	0	1	0	0	female
Bachelor's degree or higher	3 30-34 years	1	0	1	0	0	male
Bachelor's degree or higher	2 25-29 years	1	0	0	1	1	male
Bachelor's degree or higher	4 35-39 years	1	1	0	0	1	male
Bachelor's degree or higher	4 35-39 years	1	0	1	0	0	male
Bachelor's degree or higher	4 35-39 years	1	0	1	0	0	male
Bachelor's degree or higher	3 30-34 years	1	1	0	0	1	male
Bachelor's degree or higher	3 30-34 years	1	0	1	0	0	male
Bachelor's degree or higher	3 30-34 years	1	0	1	0	0	male
Bachelor's degree or higher	2 25-29 years	1	0	0	1	1	male
Bachelor's degree or higher	2 25-29 years	1	0	1	0	0	male
Bachelor's degree or higher	2 25-29 years	1	0	1	0	0	male
Bachelor's degree or higher	2 25-29 years	1	1	0	0	1	male
No bachelor's degree	3 30-34 years	1	1	0	0	1	male
Bachelor's degree or higher	3 30-34 years	1	1	0	0	1	male
Bachelor's degree or higher	3 30-34 years	1	0	1	0	0	male
Bachelor's degree or higher	3 30-34 years	1	1	0	0	1	male
Bachelor's degree or higher	3 30-34 years	1	1	0	0	1	male
Bachelor's degree or higher	3 30-34 years	1	1	0	0	1	male
Bachelor's degree or higher	2 25-29 years	1	0	1	0	0	female
No bachelor's degree	2 25-29 years	1	0	1	0	0	female
Bachelor's degree or higher	3 30-34 years	1	0	1	0	0	male
Bachelor's degree or higher	3 30-34 years	1	0	1	0	0	male
Bachelor's degree or higher	5 40 years and older	1	1	0	0	1	male
No bachelor's degree	2 25-29 years	1	1	0	0	1	male
Bachelor's degree or higher	2 25-29 years	1	1	0	0	1	male
Bachelor's degree or higher	5 40 years and older	1	0	1	0	0	male
Bachelor's degree or higher	2 25-29 years	1	0	1	0	0	male
Bachelor's degree or higher	2 25-29 years	1	0	1	0	0	male
Bachelor's degree or higher	3 30-34 years	1	1	0	0	1	male
Bachelor's degree or higher	5 40 years and older	1	0	1	0	0	male
No bachelor's degree	2 25-29 years	1	0	1	0	0	female
Bachelor's degree or higher	1 younger than 25 years	1	1	0	0	1	male
No bachelor's degree	3 30-34 years	1	0	1	0	0	male
No bachelor's degree	3 30-34 years	1	0	1	0	0	male
Bachelor's degree or higher	1 younger than 25 years	1	0	1	0	0	male
Bachelor's degree or higher	5 40 years and older	1	1	0	0	1	male
Bachelor's degree or higher	4 35-39 years	1	0	1	0	0	male
Bachelor's degree or higher	1 younger than 25 years	1	0	1	0	0	male
Bachelor's degree or higher	3 30-34 years	1	0	1	0	0	male
Bachelor's degree or higher	4 35-39 years	1	1	0	0	1	female
No bachelor's degree	3 30-34 years	1	1	0	0	1	male
No bachelor's degree	2 25-29 years	1	0	0	1	1	male
Bachelor's degree or higher	3 30-34 years	1	0	1	0	0	female
Bachelor's degree or higher	5 40 years and older	1	1	0	0	1	female
	4 35-39 years	1	0	1	0	0	female
Bachelor's degree or higher	3 30-34 years	1	0	1	0	0	male
Bachelor's degree or higher	4 35-39 years	1	0	0	1	1	male
No bachelor's degree	4 35-39 years	1	0	1	0	0	male
No bachelor's degree	1 younger than 25 years	1	0	1	0	0	male
Bachelor's degree or higher	4 35-39 years	1	0	0	1	1	male
Bachelor's degree or higher	4 35-39 years	1	0	1	0	0	male
Bachelor's degree or higher	3 30-34 years	1	0	1	0	0	male
Bachelor's degree or higher	4 35-39 years	1	0	1	0	0	male
No bachelor's degree	3 30-34 years	1	0	1	0	0	male
Bachelor's degree or higher	2 25-29 years	1	1	0	0	1	female
Bachelor's degree or higher	2 25-29 years	1	1	0	0	1	male
Bachelor's degree or higher	5 40 years and older	1	1	0	0	1	male
Bachelor's degree or higher	5 40 years and older	1	1	0	0	1	male
Bachelor's degree or higher	2 25-29 years	1	0	1	0	0	male
No bachelor's degree	4 35-39 years	1	0	1	0	0	male
No bachelor's degree	1 younger than 25 years	1	0	0	1	1	male
No bachelor's degree	1 younger than 25 years	1	1	0	0	1	male
Bachelor's degree or higher	2 25-29 years	1	1	0	0	1	male
Bachelor's degree or higher	4 35-39 years	1	0	1	0	0	male
No bachelor's degree	2 25-29 years	1	0	0	1	1	male
Bachelor's degree or higher	4 35-39 years	1	1	0	0	1	female
Bachelor's degree or higher	5 40 years and older	1	0	1	0	0	male
Bachelor's degree or higher	4 35-39 years	1	0	1	0	0	male
Bachelor's degree or higher	2 25-29 years	1	0	1	0	0	male
Bachelor's degree or higher	3 30-34 years	1	1	0	0	1	male
Bachelor's degree or higher	4 35-39 years	1	1	0	0	1	male
Bachelor's degree or higher	1 younger than 25 years	1	0	1	0	0	male
Bachelor's degree or higher	3 30-34 years	1	1	0	0	1	male
No bachelor's degree	3 30-34 years	1	1	0	0	1	male
Bachelor's degree or higher	3 30-34 years	1	1	0	0	1	male
Bachelor's degree or higher	5 40 years and older	1	1	0	0	1	male
Bachelor's degree or higher	3 30-34 years	1	1	0	0	1	male
Bachelor's degree or higher	4 35-39 years	1	1	0	0	1	male
Bachelor's degree or higher	4 35-39 years	1	0	0	1	1	male
Bachelor's degree or higher	3 30-34 years	1	1	0	0	1	male
Bachelor's degree or higher	3 30-34 years	1	1	0	0	1	male
Bachelor's degree or higher	3 30-34 years	1	1	0	0	1	male
No bachelor's degree	1 younger than 25 years	1	0	1	0	0	male
Bachelor's degree or higher	3 30-34 years	1	0	0	1	1	female
Bachelor's degree or higher	4 35-39 years	1	1	0	0	1	female
Bachelor's degree or higher	4 35-39 years	1	0	0	1	1	male
Bachelor's degree or higher	4 35-39 years	1	0	1	0	0	male
No bachelor's degree	1 younger than 25 years	1	1	0	0	1	male
Bachelor's degree or higher	3 30-34 years	1	0	1	0	0	male
Bachelor's degree or higher	3 30-34 years	1	0	0	1	1	male
Bachelor's degree or higher	5 40 years and older	1	0	0	1	1	male
Bachelor's degree or higher	2 25-29 years	1	0	0	1	1	female
Bachelor's degree or higher	1 younger than 25 years	1	0	1	0	0	male
Bachelor's degree or higher	1 younger than 25 years	1	0	0	1	1	male
Bachelor's degree or higher	2 25-29 years	1	0	1	0	0	male
Bachelor's degree or higher	4 35-39 years	1	0	0	1	1	female
Bachelor's degree or higher	3 30-34 years	1	1	0	0	1	female
Bachelor's degree or higher	3 30-34 years	1	1	0	0	1	male
Bachelor's degree or higher	3 30-34 years	1	0	0	1	1	female
Bachelor's degree or higher	3 30-34 years	1	0	1	0	0	male
Bachelor's degree or higher	2 25-29 years	1	0	1	0	0	male
Bachelor's degree or higher	3 30-34 years	1	1	0	0	1	male
Bachelor's degree or higher	1 younger than 25 years	1	1	0	0	1	male
No bachelor's degree	2 25-29 years	1	0	1	0	0	male
No bachelor's degree	1 younger than 25 years	1	1	0	0	1	male
Bachelor's degree or higher	2 25-29 years	1	0	1	0	0	male
Bachelor's degree or higher	2 25-29 years	1	0	1	0	0	male
Bachelor's degree or higher	3 30-34 years	1	1	0	0	1	male
Bachelor's degree or higher	3 30-34 years	1	0	1	0	0	female
Bachelor's degree or higher	3 30-34 years	1	1	0	0	1	female
Bachelor's degree or higher	4 35-39 years	1	1	0	0	1	male
No bachelor's degree	1 younger than 25 years	1	0	1	0	0	male
Bachelor's degree or higher	3 30-34 years	1	1	0	0	1	male
No bachelor's degree	4 35-39 years	1	0	0	1	1	male
Bachelor's degree or higher	1 younger than 25 years	1	0	1	0	0	male
Bachelor's degree or higher	5 40 years and older	1	0	0	1	1	male
Bachelor's degree or higher	3 30-34 years	1	1	0	0	1	male
Bachelor's degree or higher	2 25-29 years	1	1	0	0	1	male
Bachelor's degree or higher	4 35-39 years	1	1	0	0	1	male
No bachelor's degree	4 35-39 years	1	0	1	0	0	male
Bachelor's degree or higher	3 30-34 years	1	1	0	0	1	male
No bachelor's degree	3 30-34 years	1	0	0	1	1	male
Bachelor's degree or higher	5 40 years and older	1	0	0	1	1	male
No bachelor's degree	5 40 years and older	1	0	1	0	0	male
Bachelor's degree or higher	4 35-39 years	1	0	1	0	0	female
Bachelor's degree or higher	2 25-29 years	1	0	0	1	1	female
Bachelor's degree or higher	4 35-39 years	1	0	1	0	0	male
Bachelor's degree or higher	3 30-34 years	1	1	0	0	1	male
No bachelor's degree	2 25-29 years	1	1	0	0	1	male
Bachelor's degree or higher	4 35-39 years	1	0	1	0	0	female
Bachelor's degree or higher	4 35-39 years	1	0	1	0	0	male
Bachelor's degree or higher	5 40 years and older	1	0	0	1	1	female
No bachelor's degree	1 younger than 25 years	1	1	0	0	1	female
Bachelor's degree or higher	2 25-29 years	1	1	0	0	1	male
Bachelor's degree or higher	2 25-29 years	1	0	1	0	0	male
Bachelor's degree or higher	3 30-34 years	1	0	1	0	0	male
Bachelor's degree or higher	3 30-34 years	1	1	0	0	1	female
Bachelor's degree or higher	4 35-39 years	1	0	1	0	0	male
Bachelor's degree or higher	4 35-39 years	1	0	1	0	0	male
Bachelor's degree or higher	2 25-29 years	1	1	0	0	1	female
Bachelor's degree or higher	3 30-34 years	1	0	1	0	0	male
No bachelor's degree	5 40 years and older	1	0	1	0	0	male
Bachelor's degree or higher	2 25-29 years	1	0	1	0	0	male
No bachelor's degree	4 35-39 years	1	0	1	0	0	male
Bachelor's degree or higher	2 25-29 years	1	1	0	0	1	male
Bachelor's degree or higher	2 25-29 years	1	0	0	1	1	male
Bachelor's degree or higher	4 35-39 years	1	0	1	0	0	male
Bachelor's degree or higher	2 25-29 years	1	0	1	0	0	male
Bachelor's degree or higher	3 30-34 years	1	0	1	0	0	male
No bachelor's degree	2 25-29 years	1	0	1	0	0	male
No bachelor's degree	4 35-39 years	1	0	0	1	1	male
No bachelor's degree	5 40 years and older	1	1	0	0	1	male
Bachelor's degree or higher	2 25-29 years	1	1	0	0	1	male
Bachelor's degree or higher	4 35-39 years	1	0	1	0	0	male
Bachelor's degree or higher	4 35-39 years	1	0	1	0	0	male
Bachelor's degree or higher	3 30-34 years	1	1	0	0	1	male
Bachelor's degree or higher	2 25-29 years	1	0	0	1	1	female
No bachelor's degree	1 younger than 25 years	1	1	0	0	1	male
No bachelor's degree	1 younger than 25 years	1	0	1	0	0	male
Bachelor's degree or higher	4 35-39 years	1	0	1	0	0	male
No bachelor's degree	4 35-39 years	1	0	1	0	0	male
No bachelor's degree	2 25-29 years	1	0	1	0	0	female
Bachelor's degree or higher	4 35-39 years	1	0	1	0	0	male
Bachelor's degree or higher	2 25-29 years	1	0	1	0	0	male
Bachelor's degree or higher	3 30-34 years	1	1	0	0	1	male
Bachelor's degree or higher	3 30-34 years	1	0	1	0	0	male
Bachelor's degree or higher	2 25-29 years	1	1	0	0	1	male
Bachelor's degree or higher	3 30-34 years	1	1	0	0	1	male
Bachelor's degree or higher	2 25-29 years	1	1	0	0	1	male
Bachelor's degree or higher	3 30-34 years	1	0	1	0	0	male
Bachelor's degree or higher	3 30-34 years	1	0	1	0	0	male
Bachelor's degree or higher	3 30-34 years	1	1	0	0	1	male
Bachelor's degree or higher	3 30-34 years	1	0	1	0	0	male
Bachelor's degree or higher	5 40 years and older	1	1	0	0	1	male
Bachelor's degree or higher	2 25-29 years	1	1	0	0	1	male
No bachelor's degree	2 25-29 years	1	0	0	1	1	male
Bachelor's degree or higher	4 35-39 years	1	0	1	0	0	male
Bachelor's degree or higher	1 younger than 25 years	1	0	1	0	0	male
Bachelor's degree or higher	4 35-39 years	1	0	1	0	0	female
Bachelor's degree or higher	4 35-39 years	1	1	0	0	1	male
Bachelor's degree or higher	5 40 years and older	1	0	1	0	0	male
No bachelor's degree	4 35-39 years	1	0	0	1	1	male
Bachelor's degree or higher	3 30-34 years	1	0	0	1	1	male
Bachelor's degree or higher	2 25-29 years	1	0	1	0	0	male
Bachelor's degree or higher	2 25-29 years	1	1	0	0	1	male
Bachelor's degree or higher	2 25-29 years	1	1	0	0	1	male
Bachelor's degree or higher	1 younger than 25 years	1	0	0	1	1	male
Bachelor's degree or higher	2 25-29 years	1	1	0	0	1	male
Bachelor's degree or higher	3 30-34 years	1	0	1	0	0	male
Bachelor's degree or higher	3 30-34 years	1	0	1	0	0	male
Bachelor's degree or higher	4 35-39 years	1	0	1	0	0	male
Bachelor's degree or higher	3 30-34 years	1	1	0	0	1	male
Bachelor's degree or higher	4 35-39 years	1	0	1	0	0	male
Bachelor's degree or higher	3 30-34 years	1	0	1	0	0	male
Bachelor's degree or higher	2 25-29 years	1	1	0	0	1	male
Bachelor's degree or higher	4 35-39 years	1	0	1	0	0	male
Bachelor's degree or higher	4 35-39 years	1	0	1	0	0	male
Bachelor's degree or higher	2 25-29 years	1	0	1	0	0	male
Bachelor's degree or higher	3 30-34 years	1	1	0	0	1	male
Bachelor's degree or higher	1 younger than 25 years	1	0	0	1	1	male
Bachelor's degree or higher	4 35-39 years	1	0	1	0	0	male
Bachelor's degree or higher	3 30-34 years	1	1	0	0	1	male
Bachelor's degree or higher	2 25-29 years	1	1	0	0	1	male
Bachelor's degree or higher	3 30-34 years	1	1	0	0	1	male
No bachelor's degree	1 younger than 25 years	1	0	1	0	0	male
Bachelor's degree or higher	3 30-34 years	1	0	0	1	1	female
Bachelor's degree or higher	1 younger than 25 years	1	0	1	0	0	male
Bachelor's degree or higher	2 25-29 years	1	0	1	0	0	male
Bachelor's degree or higher	4 35-39 years	1	0	1	0	0	male
Bachelor's degree or higher	3 30-34 years	1	1	0	0	1	male
Bachelor's degree or higher	3 30-34 years	1	0	1	0	0	male
No bachelor's degree	3 30-34 years	1	0	1	0	0	male
Bachelor's degree or higher	4 35-39 years	1	0	1	0	0	male
Bachelor's degree or higher	4 35-39 years	1	0	0	1	1	male
Bachelor's degree or higher	1 younger than 25 years	1	1	0	0	1	female
Bachelor's degree or higher	3 30-34 years	1	0	1	0	0	male
Bachelor's degree or higher	2 25-29 years	1	1	0	0	1	male
Bachelor's degree or higher	4 35-39 years	1	0	1	0	0	female
Bachelor's degree or higher	4 35-39 years	1	1	0	0	1	male
Bachelor's degree or higher	3 30-34 years	1	0	1	0	0	male
No bachelor's degree	4 35-39 years	1	1	0	0	1	male
Bachelor's degree or higher	3 30-34 years	1	1	0	0	1	male
Bachelor's degree or higher	3 30-34 years	1	1	0	0	1	female
Bachelor's degree or higher	2 25-29 years	1	1	0	0	1	male
Bachelor's degree or higher	2 25-29 years	1	0	1	0	0	male
No bachelor's degree	5 40 years and older	1	1	0	0	1	male
No bachelor's degree	2 25-29 years	1	0	1	0	0	male
Bachelor's degree or higher	4 35-39 years	1	0	0	1	1	male
No bachelor's degree	4 35-39 years	1	1	0	0	1	male
Bachelor's degree or higher	3 30-34 years	1	0	1	0	0	male
Bachelor's degree or higher	2 25-29 years	1	0	1	0	0	male
Bachelor's degree or higher	3 30-34 years	1	0	0	1	1	male
Bachelor's degree or higher	4 35-39 years	1	1	0	0	1	male
Bachelor's degree or higher	1 younger than 25 years	1	1	0	0	1	male
Bachelor's degree or higher	3 30-34 years	1	1	0	0	1	male
Bachelor's degree or higher	3 30-34 years	1	0	0	1	1	male
Bachelor's degree or higher	3 30-34 years	1	0	1	0	0	male
Bachelor's degree or higher	4 35-39 years	1	0	1	0	0	male
Bachelor's degree or higher	2 25-29 years	1	0	1	0	0	male
Bachelor's degree or higher	4 35-39 years	1	0	1	0	0	male
Bachelor's degree or higher	2 25-29 years	1	0	1	0	0	male
Bachelor's degree or higher	5 40 years and older	1	1	0	0	1	male
No bachelor's degree	3 30-34 years	1	0	1	0	0	male
No bachelor's degree	2 25-29 years	1	1	0	0	1	male
Bachelor's degree or higher	4 35-39 years	1	0	1	0	0	male
Bachelor's degree or higher	4 35-39 years	1	0	1	0	0	male
No bachelor's degree	4 35-39 years	1	1	0	0	1	male
Bachelor's degree or higher	2 25-29 years	1	0	1	0	0	male
No bachelor's degree	4 35-39 years	1	1	0	0	1	male
No bachelor's degree	2 25-29 years	1	1	0	0	1	male
No bachelor's degree	3 30-34 years	1	0	1	0	0	female
Bachelor's degree or higher	2 25-29 years	1	1	0	0	1	male
No bachelor's degree	1 younger than 25 years	1	1	0	0	1	male
Bachelor's degree or higher	2 25-29 years	1	1	0	0	1	male
Bachelor's degree or higher	3 30-34 years	1	0	1	0	0	male
Bachelor's degree or higher	3 30-34 years	1	0	1	0	0	male
No bachelor's degree	5 40 years and older	1	1	0	0	1	male
Bachelor's degree or higher	3 30-34 years	1	0	0	1	1	male
Bachelor's degree or higher	1 younger than 25 years	1	0	1	0	0	male
Bachelor's degree or higher	3 30-34 years	1	1	0	0	1	male
Bachelor's degree or higher	2 25-29 years	1	0	1	0	0	male
Bachelor's degree or higher	2 25-29 years	1	1	0	0	1	male
Bachelor's degree or higher	4 35-39 years	1	1	0	0	1	male
Bachelor's degree or higher	4 35-39 years	1	1	0	0	1	male
Bachelor's degree or higher	4 35-39 years	1	0	1	0	0	male
Bachelor's degree or higher	3 30-34 years	1	1	0	0	1	male
Bachelor's degree or higher	4 35-39 years	1	1	0	0	1	male
Bachelor's degree or higher	3 30-34 years	1	0	1	0	0	male
Bachelor's degree or higher	2 25-29 years	1	0	1	0	0	male
No bachelor's degree	3 30-34 years	1	1	0	0	1	male
Bachelor's degree or higher	4 35-39 years	1	0	0	1	1	female
No bachelor's degree	4 35-39 years	1	0	0	1	1	male
Bachelor's degree or higher	3 30-34 years	1	0	1	0	0	male
No bachelor's degree	3 30-34 years	1	1	0	0	1	male
Bachelor's degree or higher	2 25-29 years	1	1	0	0	1	male
Bachelor's degree or higher	3 30-34 years	1	0	1	0	0	male
Bachelor's degree or higher	2 25-29 years	1	0	1	0	0	male
Bachelor's degree or higher	1 younger than 25 years	1	0	0	1	1	male
Bachelor's degree or higher	2 25-29 years	1	1	0	0	1	male
No bachelor's degree	3 30-34 years	1	0	0	1	1	male
Bachelor's degree or higher	2 25-29 years	1	0	1	0	0	male
Bachelor's degree or higher	2 25-29 years	1	1	0	0	1	male
Bachelor's degree or higher	3 30-34 years	1	0	1	0	0	male
No bachelor's degree	2 25-29 years	1	1	0	0	1	female
Bachelor's degree or higher	3 30-34 years	1	0	1	0	0	female
Bachelor's degree or higher	3 30-34 years	1	1	0	0	1	male
Bachelor's degree or higher	3 30-34 years	1	0	0	1	1	male
Bachelor's degree or higher	3 30-34 years	1	1	0	0	1	male
Bachelor's degree or higher	3 30-34 years	1	1	0	0	1	male
Bachelor's degree or higher	3 30-34 years	1	1	0	0	1	male
[truncated: 18,056 more rows]
