# Supplementary material for: Slim cigarette smoking in Urban China: Who are the early adopters and why?
Source: PLoS One. 2021 Jul 13;16(7):e0254682. doi: 10.1371/journal.pone.0254682 (PMC8277019; doi:10.1371/journal.pone.0254682)
Supplement: S2 Data — (CSV) [file pone.0254682.s003.csv]

dual_user	reg_sgl	slm_sgl	num_slim	num_reg	day_reg	day_slm
1	0	0	1	2	3	1
1	0	0	5	5	15
1	0	0	1	1	11
1	0	0	3	5	20	15
1	0	0	3	3	20	10
1	0	0	10	15	20	9
1	0	0	4	3	10	20
1	0	0	2	20	30	2
1	0	0	2	2	15	5
1	0	0	5	20	30	11
1	0	0	5	10	30	15
1	0	0	2	18	30	5
1	0	0	2	13	30	3
1	0	0	10	20	26	5
1	0	0	2	2	15	5
1	0	0	3	8	30	5
1	0	0	24	9	3
1	0	0	2	5	10	20
1	0	0	4	3	15	10
1	0	0	2	10	20	10
1	0	0	3	1	2	3
1	0	0	1	2	30	5
1	0	0	2	20	27	3
1	0	0	1	3	27	2
1	0	0	20	10	3	2
1	0	0	5	5	2	2
1	0	0	5	10	3	2
1	0	0	3	5	15	10
1	0	0	3	3	1	1
1	0	0	3	5	15	5
1	0	0	1	1	3	4
1	0	0	2	5	10
1	0	0	5	55	5	6
1	0	0	2	3		6
1	0	0	2	1		6
1	0	0	10	10	15	15
1	0	0	6	5	5	5
1	0	0	2	10	1	1
1	0	0	10	20	10	5
1	0	0	1	6	30	7
1	0	0	2	20	30	2
1	0	0	1	4	11
1	0	0	3	3	7	7
1	0	0	1	10	28	2
1	0	0	1	3	10
1	0	0	4	16	30	3
1	0	0	2	20	30	3
1	0	0	20	20	27	5
1	0	0	2	2	6	6
1	0	0	2	2	15
1	0	0	5	15	28	6
1	0	0	1	5	28	1
1	0	0	2	4	3	2
1	0	0	5	5	20
1	0	0	1	20	15	15
1	0	0	4	8	28	2
1	0	0	2	1	10	5
1	0	0	1	1	1	1
1	0	0	8	15	3	2
1	0	0	3	5	25	5
1	0	0	5	10	2	2
1	0	0	2	6		1
1	0	0	5	10	2	1
1	0	0	5	15	25	5
1	0	0	1	1	3	30
1	0	0	5	5	5	8
1	0	0	3	5	26	23
1	0	0	10	10	15	15
1	0	0	1	1
1	0	0	1	1	15	10
1	0	0	2	4	23	4
1	0	0	1	1	10	5
1	0	0	1	1	5	10
1	0	0	10	10	26	7
1	0	0	1	15	30
1	0	0	2	4	1	2
1	0	0	11	1	5	2
1	0	0	10	5	10	20
1	0	0	18	16	1	1
1	0	0	1	8	30	11
1	0	0	5	10	1	1
1	0	0	1	19	30	3
1	0	0	1	2	10	10
1	0	0	1	22	1	2
1	0	0	10	10	20	20
1	0	0	1	1	3	3
1	0	0	3	5	19	5
1	0	0	5	20	30	10
1	0	0	2	6	22	7
1	0	0	2	5	30	30
1	0	0	1	1	10	10
1	0	0	1	8	28	4
1	0	0	3	6	10	8
1	0	0	5	10	28	2
1	0	0	5	5	1
1	0	0	5	5	30	25
1	0	0	5	5	30	30
1	0	0	10	15	20	5
1	0	0	20	10	10	30
1	0	0	9	8	15	15
1	0	0	6	9	21	9
1	0	0	1	2	2	1
1	0	0	5	7	18	10
1	0	0	1	2	6	9
1	0	0	8	4	20	18
1	0	0	6	7	8	2
1	0	0	3	4	14	25
1	0	0	20	15	30
1	0	0	1	2	5	4
1	0	0	6	2	11	30
1	0	0	20	15	30
1	0	0	2	1	10	20
1	0	0	15	10	20	10
1	0	0	6	10	17	9
1	0	0	5	10	17	13
1	0	0	9	4	15	25
1	0	0	10	4	12	20
1	0	0	1	2	15	2
1	0	0	1	2	2	4
1	0	0	2	1	2	3
1	0	0	2	7	25	5
1	0	0	1	2	20	9
1	0	0	2	3	8	5
1	0	0	2	1	3	4
1	0	0	1	1	3	2
1	0	0	2	33	20	10
1	0	0	7	4	13	23
1	0	0	1	2	2	3
1	0	0	3	8	15	6
1	0	0	1	2	10	4
1	0	0	1	1	20	9
1	0	0	1	3	4	3
1	0	0	10	4	24	6
1	0	0	1	2	3	2
1	0	0	2	3	3	4
1	0	0	1	3	3	4
1	0	0	2	2	30	7
1	0	0	9	4	19	27
1	0	0	5	10	14	8
1	0	0	3	3	3	3
1	0	0	2	3	3	4
1	0	0	10	10	3	1
1	0	0	2	3	3	4
1	0	0	5	3		4
1	0	0	2	2	23	18
1	0	0	1	2	4	5
1	0	0	3	4	3	4
1	0	0	2	3	4	5
1	0	0	2	3	3	4
1	0	0	4	6	9	11
1	0	0	1	2	3	4
1	0	0	1	3	3	6
1	0	0	2	3	3	4
1	0	0	2	4	3	5
1	0	0	1	3	4	5
1	0	0	1	2	4	5
1	0	0	5	5	15	9
1	0	0	20	10	10	20
1	0	0	3	10	20	5
1	0	0	8	10	25	6
1	0	0	1	22	3	2
1	0	0	3	5	10	5
1	0	0	10	20	21	15
1	0	0	5	20	30	5
1	0	0	2	4	30	6
1	0	0	2	1	2	3
1	0	0	6	15	30
1	0	0	2	6	18	8
1	0	0	13	15	20	10
1	0	0	1	5	15	5
1	0	0	6	6	15	15
1	0	0	3	12	28	2
1	0	0	5	13	20	10
1	0	0	1	2	4	5
1	0	0	10	20	30	7
1	0	0	5	3	3	1
1	0	0	5	2	10	30
1	0	0	1	5	30	2
1	0	0	5	10	18
1	0	0	5	5	3	2
1	0	0	3	5	30	20
1	0	0	2	2	6	10
1	0	0	1	5	30	5
1	0	0	4	12	25	10
1	0	0	5	5	5	25
1	0	0	2	4	7	14
1	0	0	4	1
1	0	0	1	2	12	9
1	0	0	1	10	30	1
1	0	0	7	5	10	10
1	0	0	2	3	20	8
1	0	0	1	1	3	1
1	0	0	1	2	5	1
1	0	0	1	1	7	7
1	0	0	1	2	3	4
1	0	0	8	5
1	0	0	2	1	2	1
1	0	0	2	6	6	3
1	0	0	1	1	5	2
1	0	0	1	3	1	4
1	0	0	20	20	1	2
1	0	0	5	4	1	1
1	0	0	10	20	9
1	0	0	20	2	30	30
1	0	0	1	10	2	3
1	0	0	3	1	1	20
1	0	0	4	3	2	1
1	0	0	8	10
1	0	0	2	1	23	7
1	0	0	2	88	30	8
1	0	0	2	2	3
1	0	0	5	2	5	10
1	0	0	1	4	2	1
1	0	0	7	8	30	7
1	0	0	17	15	2	1
1	0	0	4	8	30	2
1	0	0	5	5	10	10
1	0	0	1	5	10	2
1	0	0	1	1	5	2
1	0	0	3	12	30	5
1	0	0	5	5	3	1
1	0	0	3	3	20	10
1	0	0	1	12	30	15
1	0	0	3	3	30	30
1	0	0	15	17	28
1	0	0	3	2	10	10
1	0	0	2	1	2	28
1	0	0	2	2	10	3
1	0	0	1	3	25	5
1	0	0	1	1
1	0	0	3	5	20	10
1	0	0	20	20	3	1
1	0	0	10	10	2	10
1	0	0	1	3	1
1	0	0	1	1	1	1
1	0	0	5	5	20	15
1	0	0	20	30	1
1	0	0	10	10	30	6
1	0	0	1	1	1
1	0	0	15	12	15	15
1	0	0	2	5	1
1	0	0	10	7	8	28
1	0	0	2	10	30	2
1	0	0	1	10	30	1
1	0	0	1	1	15	10
1	0	0	5	5	15	15
1	0	0	2	30	30	2
1	0	0	3	15	30
1	0	0	2	20	28	2
1	0	0	5	12	25
1	0	0	1	2	4	1
1	0	0	5	10	20
1	0	0	15	13	17	13
1	0	0	17	14	12	18
1	0	0	1	10	25
1	0	0	5	5	25
1	0	0	3	15	30
1	0	0	2	9	2	1
1	0	0	20	20	30	30
1	0	0	2	1	2
1	0	0	1	3	20	5
1	0	0	3	2	25	10
1	0	0	2	20	30	2
1	0	0	1	3	2	1
1	0	0	1	5	8	4
1	0	0	3	5	13	7
1	0	0	1	1	1
1	0	0	1	10	28	2
1	0	0	1	1	2
1	0	0	2	1	2	2
1	0	0	5	2	15	20
1	0	0	5	10	20	10
1	0	0	10	4	3	16
1	0	0	5	20	30	8
1	0	0	5	20	30	10
1	0	0	3	3	1
1	0	0	8	18	30	15
1	0	0	3	60	30	4
1	0	0	1	1	30	2
1	0	0	5	10	20	10
1	0	0	1	15	30	1
1	0	0	4	5	20	8
1	0	0	20	20	16	15
1	0	0	33	3	10	5
1	0	0	10	30	28	2
1	0	0	1	1	25	6
1	0	0	1	2	20	15
1	0	0	10	10	30	10
1	0	0	20	20	1	1
1	0	0	1	30	30	1
1	0	0	1	2
1	0	0	3	2	3	5
1	0	0	2	2	7	7
1	0	0	15	3	6	30
1	0	0	1	8	27	3
1	0	0	5	10	30	20
1	0	0	20	15	5	4
1	0	0	10	20	30	10
1	0	0	3	3	2	2
1	0	0	5	10	19	10
1	0	0	33	15	30	5
1	0	0	10	40	1	7
1	0	0	5	4	30	2
1	0	0	5	4	13	10
1	0	0	2	3	3	2
1	0	0	3	5	3	4
1	0	0	5	20	30	10
1	0	0	5	13	30	15
1	0	0	10	5	15	15
1	0	0	4	6	17	10
1	0	0	3	15	30
1	0	0	6	20	30	21
1	0	0	10	10	25
1	0	0	1	26	1
1	0	0	1	20	30	3
1	0	0	5	25	30	5
1	0	0	3	10	1	1
1	0	0	5	5	16	5
1	0	0	8	25	20	5
1	0	0	5	3	5
1	0	0	10	1	5	30
1	0	0	3	10	20	5
1	0	0	1	2	10	5
1	0	0	2	4	3	1
1	0	0	5	3	2	4
1	0	0	1	3	29
1	0	0	10	20	2	2
1	0	0	4	6	5
1	0	0	20	1	4	26
1	0	0	5	5	1	1
1	0	0	15	8	30	2
1	0	0	10	14	15	15
1	0	0	20	20	30	15
1	0	0	10	10	20	9
1	0	0	20	2	5	26
1	0	0	3	3	7	2
1	0	0	2	1	14	16
1	0	0	3	3	5	3
1	0	0	2	15	5	2
1	0	0	2	1	19	11
1	0	0	1	1	2
1	0	0	5	15	30	15
1	0	0	10	10	20	20
1	0	0	1	2	15	15
1	0	0	1	30	30	2
1	0	0	3	10	30	20
1	0	0	3	8	18	12
1	0	0	2	10	30	10
1	0	0	5	13	16	14
1	0	0	1	2	3	1
1	0	0	5	5	2	1
1	0	0	8	8	1	2
1	0	0			5	6
1	0	0	2	2	5	2
1	0	0	5	10	1	1
1	0	0	20	30	7	3
1	0	0	2	5	20	10
1	0	0	10	10	30	2
1	0	0	6	11	6	14
1	0	0	2	5	13
1	0	0	10	10	30
1	0	0	1	2	3	2
1	0	0	10	13	30	25
1	0	0	1	3	15	5
1	0	0	5	20	10	5
1	0	0	2	6	10	5
1	0	0	11	15	30	12
1	0	0	0	3	30	2
1	0	0	20	20	5	6
1	0	0	10	10	2	3
1	0	0	3	25	30	20
1	0	0	10	20	30	5
1	0	0	2	5	8	2
1	0	0	3	5	15	6
1	0	0	5	20	9	4
1	0	0	3	10	28	2
1	0	0	33	4	4
1	0	0	8	5	30	5
1	0	0	5	13	5	1
1	0	0	1	5	1	1
1	0	0	15	8	4	2
1	0	0	1	2	5	2
1	0	0	15	15	30	4
1	0	0	2	11	18	13
1	0	0	5	12	30	10
1	0	0	2	4	22	8
1	0	0	2	5	5	2
1	0	0	20	20	30	8
1	0	0	2	2	3
1	0	0	2	20	3	2
1	0	0	10	12	4	3
1	0	0	15	10	25	5
1	0	0	5	3	13	8
1	0	0	13	13	30	30
1	0	0	1	3	1	30
1	0	0	1	1	1
1	0	0	20	20	30	10
1	0	0	6	5	2	1
1	0	0	3	3	20	5
1	0	0	5	5	4	2
1	0	0	5	5	25	5
1	0	0	2	1	10	5
1	0	0	3	5	4	2
1	0	0	3	2	7	27
1	0	0	2	2		4
1	0	0	3	18	30	3
1	0	0	5	10	20	10
1	0	0	2	9	11	3
1	0	0	3	5	26	4
1	0	0	5	12	30	12
1	0	0	2	5	10	20
1	0	0	3	20	29	9
1	0	0	5	16	30	11
1	0	0	4	5	5	4
1	0	0	10	8	12	10
1	0	0	2	1	3	10
1	0	0	4	2		1
1	0	0	2	20	30	2
1	0	0	5	5	30	30
1	0	0	6	3	18	15
1	0	0	6	6	30	8
1	0	0	1	1	4	5
1	0	0	3	3	15	15
1	0	0	2	3	10
1	0	0	5	5	10	10
1	0	0	1	2	5	3
1	0	0	5	2	10	5
1	0	0	4	9	18	4
1	0	0	5	5
1	0	0	10	15	8	10
1	0	0	3	18	25	5
1	0	0	3	8	11	3
1	0	0	1	2	10
1	0	0	8	10	1
1	0	0	5	15	20	5
1	0	0	3	2	4
1	0	0	2	10	30	5
1	0	0	3	8	20	4
1	0	0	5	10	18	8
1	0	0	1	30	30	1
1	0	0	10	10	2	2
1	0	0	1	1	22
1	0	0	5	5	10
1	0	0	5	13	24	6
1	0	0	3	5	5	2
1	0	0	3	3	3	4
1	0	0	2	2	30
1	0	0	2	5	18	5
1	0	0	2	2	4
1	0	0	8	6	5	6
1	0	0	2	2	3	3
1	0	0	12	10	25	2
1	0	0	10	8	12	13
1	0	0	1	2	4	5
1	0	0	55	10	2	2
1	0	0	3	3	10	10
1	0	0	2	5	20	20
1	0	0	1	1	4	8
1	0	0	3	15	20	3
1	0	0	2	3	3	2
1	0	0	4	4	8	3
1	0	0	9	7	24	29
1	0	0	5	10	20	5
1	0	0	10	20	10	5
1	0	0	7	12	21	9
1	0	0	10	5	2	2
1	0	0	1	30	30
1	0	0	10	6	27	29
1	0	0	3	12	15	4
1	0	0	2	1	5	10
1	0	0	2	10	30	2
1	0	0	5	5	20	10
1	0	0	12	10	22	25
1	0	0	2	12	12	3
1	0	0	5	5	10	15
1	0	0	1	1	18
1	0	0	5	5	2	1
1	0	0	5	10	30	10
1	0	0	13	10	25	27
1	0	0	3	10	15	5
1	0	0	10	2	5	30
1	0	0	13	10	24	21
1	0	0	2	5	20	10
1	0	0	10	15	30	18
1	0	0	1	2	1	1
1	0	0	5	10	4	3
1	0	0	2	2	10
1	0	0	2	5	3	1
1	0	0	8	6	12	10
1	0	0	2	2	15	5
1	0	0	4	5	15	15
1	0	0	2	8	30	20
1	0	0	66	8	23	7
1	0	0	10	20	30	25
1	0	0	2	3	30	30
1	0	0	5	15	30	11
1	0	0	3	6	19	5
1	0	0	2	5	14	5
1	0	0	20	20	3	24
1	0	0	1	3	4	5
1	0	0	4	3	2
1	0	0	1	2	10
1	0	0	1	5	7	2
1	0	0	8	10	28	25
1	0	0	10	15	15	10
1	0	0	3	1		13
1	0	0	8	10	26	24
1	0	0	2	8	23	3
1	0	0	10	15	21	10
1	0	0	2	10	20	7
1	0	0	1	3	30	12
1	0	0	5	15	30	10
1	0	0	4	5	10	2
1	0	0	1	1	7	6
1	0	0	1	15	30
1	0	0	2	5	5	3
1	0	0	8	10	16	10
1	0	0	1	3	20	10
1	0	0	8	8	10	6
1	0	0	5	10	30	5
1	0	0	2	3	10	5
1	0	0	4	4	6	3
1	0	0	2	2	3	2
1	0	0	10	15	15	15
1	0	0	2	1	6	23
1	0	0	15	15	2	2
1	0	0	6	4	30	7
1	0	0	3	6	30	15
1	0	0	10	20	30	10
1	0	0	33	15	1	8
1	0	0	5	25	30	7
1	0	0	6	6	29	1
1	0	0	10	20	30	30
1	0	0	10	15	27	23
1	0	0	4	3	15	8
1	0	0	12	20	30	4
1	0	0	8	6	25
1	0	0	10	20	30	7
1	0	0	12	10	2	3
1	0	0	28	10	2	2
1	0	0	5	8	1	1
1	0	0	15	6	12	30
1	0	0	10	10	15	15
1	0	0	20	18	30	2
1	0	0	12	5	3	3
1	0	0	12	15	26	21
1	0	0	2	5	2	1
1	0	0	1	8	13	3
1	0	0	12	10	23	27
1	0	0	2	8	18	9
1	0	0	15	15	2	2
1	0	0	1	10	20	5
1	0	0	2	20	30
1	0	0	1	3
1	0	0	2	3	2	5
1	0	0	3	5	4	3
1	0	0	1	2	10	4
1	0	0	5	20	30	11
1	0	0	10	30	20	10
1	0	0	2	5	20	10
1	0	0	1	1	5	8
1	0	0	1	10	5	1
1	0	0	8	4	2	2
1	0	0	3	1	4
1	0	0	1	2	6	3
1	0	0	5	20	30	5
1	0	0	6	6
1	0	0	5	10	20	5
1	0	0	4	5	10	5
1	0	0	13	10	23	27
1	0	0	8	5	15
1	0	0	5	15	30	30
1	0	0	1	8	8	2
1	0	0	1	2	25	14
1	0	0	3	5	10	5
1	0	0	10	10	2	1
1	0	0	5	3
1	0	0	3	5	20	10
1	0	0	3	10	13	4
1	0	0	3	5	30	15
1	0	0	10	15	30	19
1	0	0	1	1	7	5
1	0	0	20	20	30	7
1	0	0	1	3	25	2
1	0	0	13	10	27	29
1	0	0	20	5	4	19
1	0	0	5	20	3	2
1	0	0	1	6	16	1
1	0	0	5	1	7	18
1	0	0	7	2	9	17
1	0	0	1	5	25	2
1	0	0	2	3	30	7
1	0	0	2	2	2	3
1	0	0	6	2	7	20
1	0	0	3	22	8
1	0	0	1	8	12	3
1	0	0	15	15	30	7
1	0	0	5	2	10	25
1	0	0	11	2	1	1
1	0	0	1	3	3	3
1	0	0	3	3	3	3
1	0	0	5	10	29
1	0	0	3	6	30	13
1	0	0	5	30	30	2
1	0	0	2	8	7	2
1	0	0	2	3	20	11
1	0	0	10	10	10	17
1	0	0	2	10	25	2
1	0	0	1	3	20	5
1	0	0	10	20	30	10
1	0	0	2	4	4	5
1	0	0	12	8	9	30
1	0	0	5	15	30	15
1	0	0	6	4	11	11
1	0	0	0	10		25
1	0	0	5	5	4	4
1	0	0	3	5	10	3
1	0	0	5	40	30	5
1	0	0	9	5	1	1
1	0	0	4	8	30	5
1	0	0	5	1	6	18
1	0	0	20	20	2	2
1	0	0	1	7	25	2
1	0	0	1	3	5	2
1	0	0	5	10	1	1
1	0	0	5	5	20	20
1	0	0	5	10	2	3
1	0	0	5	10	20	5
1	0	0	4	5	5	4
1	0	0	1	2
1	0	0	3	6	9	6
1	0	0	1	2	3
1	0	0	6	4	8	22
1	0	0	1	9	20	4
1	0	0	6	4
1	0	0	20	20	3
1	0	0	10	10	15	10
1	0	0	4	6	21	9
1	0	0	1	8	30	5
1	0	0	8	10	15	7
1	0	0	5	5	8	12
1	0	0	33	2	10	5
1	0	0	5	5	25	15
1	0	0	1	1	10	12
1	0	0	10	10	2	1
1	0	0	15	12	12	11
1	0	0	18	15	26	4
1	0	0	1	10	15	25
1	0	0	5	4	1	1
1	0	0	2	33	1	2
1	0	0	5	15	30	10
1	0	0	5	3
1	0	0	2	3	27	17
1	0	0	2	3	15
1	0	0	10	20	20	10
1	0	0	2	6	28	2
1	0	0	4	20	30	4
1	0	0	5	16	29	2
1	0	0	2	5	27	3
1	0	0	2	10	30	30
1	0	0	5	6	20	10
1	0	0	10	10	1	2
1	0	0	5	2	8	16
1	0	0	6	5	30	15
1	0	0	8	10	20	10
1	0	0	2	3	5	5
1	0	0	1	3	30	3
1	0	0	11	22	25	26
1	0	0	1	3	30	7
1	0	0	10	60	30	1
1	0	0	2	12	30
1	0	0	3	1		7
1	0	0	3	4	18	9
1	0	0	2	5	10	5
1	0	0	6	10	1	1
1	0	0	2	2	1	1
1	0	0	1	15	30	3
1	0	0	5	10	20	8
1	0	0	5	7	1	3
1	0	0	3	5	15	15
1	0	0	1	10	30	2
1	0	0	2	1	4
1	0	0	1	3	30	5
1	0	0	4	1	5	20
1	0	0	5	10	30	7
1	0	0	1	2	19	5
1	0	0	2	4	10	5
1	0	0	2	12	30
1	0	0	3	5	17	7
1	0	0	5	10	20	10
1	0	0	3	7	30
1	0	0	4	10	30	13
1	0	0	1	4	30	2
1	0	0	2	15	30	3
1	0	0	5	15	30	3
1	0	0	23	8	19	5
1	0	0	1	2	8
1	0	0	2	5	28
1	0	0	1	2	2	3
1	0	0	4	10	10	2
1	0	0	1	3	30	5
1	0	0	1	6	30	2
1	0	0	5	10	13
1	0	0	11	21	10	15
1	0	0	2	3
1	0	0	2	2
1	0	0	5	10	20	10
1	0	0	10	7	25	2
1	0	0	20	20	2	1
1	0	0	5	15	25	5
1	0	0	2	2	5
1	0	0	1	5	4	4
1	0	0	2	2	1	1
1	0	0	5	5	25	5
1	0	0	2	6	17	13
1	0	0	1	8	11
1	0	0	1	3	23	5
1	0	0	7	3	3	4
1	0	0	5	15	30	5
1	0	0	5	20	25	5
1	0	0	1	2	28	4
1	0	0	1	20	10	2
1	0	0	1	2	1	1
1	0	0	5	15	30	3
1	0	0	2	3	7	5
1	0	0	1	1	9	2
1	0	0	3	10	26	4
1	0	0	2	3	10	4
1	0	0	15	2	13	30
1	0	0	1	3	10	5
1	0	0	5	20	30	4
1	0	0	3	2	3
1	0	0	1	1	2	1
1	0	0	2	8	20	3
1	0	0	1	1	14	10
1	0	0	8	12	21	9
1	0	0	3	3	10	20
1	0	0	3	3	10	10
1	0	0	5	5	20	10
1	0	0	5	5	15	15
1	0	0	15	10	20	10
1	0	0	10	10	23	7
1	0	0	5	10	30	15
1	0	0	2	3	30	15
1	0	0	1	2	1	1
1	0	0	8	2	4	16
1	0	0	2	10	30
1	0	0	5	20	30	4
1	0	0	15	20	25	5
1	0	0	2	6	25	5
1	0	0	1	3	30
1	0	0	3	5	25	24
1	0	0	1	3	30	6
1	0	0	20	20	30	30
1	0	0	2	2	10	4
1	0	0	1	6	25	2
1	0	0	4	6	10
1	0	0	1	4	1	1
1	0	0	2	2	10	3
1	0	0	1	8	27	2
1	0	0	1	1	1	2
1	0	0	3	10	30	5
1	0	0	5	10	24	5
1	0	0	3	3	6	10
1	0	0	3	15	30	4
1	0	0	1	1	1	1
1	0	0	2	32	2	3
1	0	0	2	2	10	20
1	0	0	8	6	10	16
1	0	0	3	5	25	5
1	0	0	1	2	3	5
1	0	0	5	10	8	11
1	0	0	6	6	20	12
1	0	0	11	2	15	2
1	0	0	6	5	1	1
1	0	0	2	1	19	11
1	0	0	2	4	8	4
1	0	0	6	15	20	9
1	0	0	3	5	20	17
1	0	0	10	15	15	8
1	0	0	1	2	30	21
1	0	0	5	10	10	5
1	0	0	6	15	15	5
1	0	0	4	5	2	4
1	0	0	4	6	30
1	0	0	2	7	20	5
1	0	0	3	10	30	15
1	0	0	1	2	2	3
1	0	0	1	2	3
1	0	0	55	5		10
1	0	0	8	4	18	25
1	0	0	2	7	5	3
1	0	0	3	2	3	3
1	0	0	4	8	12	5
1	0	0	2	5	26
1	0	0	1	4	3	2
1	0	0	2	5	30	8
1	0	0	3	6	10	6
1	0	0	2	4	3
1	0	0	1	2	3	4
1	0	0	1	2	3	3
1	0	0	1	3	4	2
1	0	0	25	20	20	10
1	0	0	2	2		30
1	0	0	2	2	6	20
1	0	0	4	2	7	10
1	0	0	2	3	3
1	0	0	6	3	3	13
1	0	0	6	5		3
1	0	0	1	3	3	5
1	0	0	2	3	3	4
1	0	0	1	3	3	4
1	0	0	2	4	4	5
1	0	0	2	3	4	3
1	0	0	2	3	4	3
1	0	0	2	3	3	5
1	0	0	1	2	4	5
1	0	0	1	2	4	6
1	0	0	2	2	4	5
1	0	0	1	3	4	4
1	0	0	1	3	3	4
1	0	0	1	2	3	3
1	0	0	2	4	20	17
1	0	0	3	2	10	18
1	0	0	8	4	10	17
1	0	0	4	8	12	5
1	0	0	1	2
1	0	0	4	2	2
1	0	0	2	10	30	5
1	0	0	2	10	25	5
1	0	0	5	5	15	15
1	0	0	20	20	30	10
1	0	0	5	20	30	15
1	0	0	5	15	3	2
1	0	0	5	5	15	15
1	0	0	10	13	5	5
1	0	0	10	10	20	5
1	0	0	1	2	20
1	0	0	8	5	10	15
1	0	0	5	5	30	3
1	0	0	1	2	10	14
1	0	0	15	20	1	1
1	0	0	12	10	8	22
1	0	0	1	3	7	1
1	0	0	11	1	1	1
1	0	0	2	3	11	7
1	0	0	2	10	18	5
1	0	0	1	9	11	3
1	0	0	20	20	21	3
1	0	0	5	10	20	10
1	0	0	3	20	30	5
1	0	0	2	15	5
1	0	0	2	2	8	4
1	0	0	4	8	30	6
1	0	0	15	10	10	15
1	0	0	1	3	10
1	0	0	10	10	30	5
1	0	0	20	20	30	4
1	0	0	2	15	30	6
1	0	0	1	15	30	1
1	0	0	6	6	30	6
1	0	0	4	3	3	13
1	0	0	5	10	30	2
1	0	0	1	20	30
1	0	0	2	4	3
1	0	0	2	3
1	0	0	5	5	1	2
1	0	0	3	10	30	10
1	0	0	20	18	30	5
1	0	0	1	15	2	1
1	0	0	15	15	30	15
1	0	0	2	1	8	12
1	0	0	1	2	1	1
1	0	0	3	5	3	2
1	0	0	7	5	1	10
1	0	0	13	15	1	2
1	0	0	30	20	30
1	0	0	8	10	27	3
1	0	0	5	1	2	1
1	0	0	20	18	25	5
1	0	0	15	15	30
1	0	0	2	1	5	2
1	0	0	5	10	30	4
1	0	0	7	15	30	25
1	0	0	2	6	25	5
1	0	0	3	20	30	1
1	0	0	1	2	10
1	0	0	2	5	5	1
1	0	0	12	8	5	4
1	0	0	1	5	30	4
1	0	0	5	5	20
1	0	0	5	5	20	10
1	0	0	8	5	30
1	0	0	6	5		5
1	0	0	7	5	2
1	0	0	6	6	3	2
1	0	0	2	2	1	2
1	0	0	8	12	18	12
1	0	0	2	15	30	2
1	0	0	3	5	15	10
1	0	0	3	1	3	5
1	0	0	10	10	29	10
1	0	0	1	8	30	2
1	0	0	10	10	15	15
1	0	0	2	10	28	2
1	0	0	6	20	30	5
1	0	0	5	3
1	0	0	5	5	30	30
1	0	0	5	12	30	20
1	0	0	1	2	1	1
1	0	0	3	5	4	2
1	0	0	1	1	7	1
1	0	0	1	5	1	1
1	0	0	8	5	5	5
1	0	0	2	10	26	4
1	0	0	10	15	28
1	0	0	55	10	20	10
1	0	0	15	13	19	11
1	0	0	1	1	5
1	0	0	1	3	30
1	0	0	2	4	22	4
1	0	0	3	3	6	10
1	0	0	2	5		3
1	0	0	11	2	5
1	0	0	1	2	13	17
1	0	0	6	6	25	5
1	0	0	1	15	24	6
1	0	0	5	20	3
1	0	0	6	20	30	1
1	0	0	4	10	2	1
1	0	0	2	2	2	1
1	0	0	1	1	1	1
1	0	0	2	8	20	10
1	0	0	20	20	10	20
1	0	0	1	6	30	12
1	0	0	15	10	30	13
1	0	0	1	1
1	0	0	10	5	3	2
1	0	0	2	2	10	10
1	0	0	2	1	3	2
1	0	0	12	10	25	5
1	0	0	1	3	1	1
1	0	0	1	1	20	2
1	0	0	3	13	30
1	0	0	3	20	30	10
1	0	0	5	8	30	19
1	0	0	20	15	20	10
1	0	0	3	2	1	2
1	0	0	3	11	30
1	0	0	3	2	1	1
1	0	0	25	20	28	2
1	0	0	5	5	30	5
1	0	0	12	10	30	2
1	0	0	3	15	28	2
1	0	0	20	20	30	2
1	0	0	1	1	6	4
1	0	0	5	5	3	2
1	0	0	4	2
1	0	0	5	5	14	16
1	0	0	10	6	30	30
1	0	0	7	7	15	15
1	0	0	8	20	30	10
1	0	0	3	10	30	8
1	0	0	2	2	29	15
1	0	0	3	5	2	1
1	0	0	10	30	30	30
1	0	0	1	5	15
1	0	0	6	6	28	1
1	0	0	15	10	20	5
1	0	0	5	10	1	1
1	0	0	1	5	15	1
1	0	0	5	10	25	5
1	0	0	30	30	28	2
1	0	0	2	2	7	5
1	0	0	20	15	2	1
1	0	0	6	13	30	4
1	0	0	1	8	20	2
1	0	0	2	2	10	10
1	0	0	5	6	25	5
1	0	0	6	15	26	20
1	0	0	5	10	5	1
1	0	0	11	1		2
1	0	0	20	18	30	5
1	0	0	5	15	30	5
1	0	0	2	8	4	2
1	0	0	1	8	5	28
1	0	0	1	3	14
1	0	0	1	4	1
1	0	0	2	15	1	2
1	0	0	2	15	1	15
1	0	0	8	5
1	0	0	8	5	20	10
1	0	0	1	10	30	6
1	0	0	5	55	8
1	0	0	10	5	4	2
1	0	0	3	2	20	5
1	0	0	17	13	15	5
1	0	0	15	15	30	5
1	0	0	3	20	28	10
1	0	0	6	10	30
1	0	0	5	15	30	10
1	0	0	3	2	20	10
1	0	0	3	5	2	2
1	0	0	5	10	1	7
1	0	0	15	15	5	2
1	0	0	2	9	30	1
1	0	0	5	25	5	2
1	0	0	10	5	15	10
1	0	0	5	12	20	12
1	0	0	10	10	15	15
1	0	0	3	12	2	17
1	0	0	5	10	26	4
1	0	0	6	12	19	11
1	0	0	18	15	30	15
1	0	0	20	10	29	1
1	0	0	2	2	19	13
1	0	0	20	15	5	2
1	0	0			10	20
1	0	0			30	3
1	0	0	20	10	7	23
1	0	0	7	5	3	5
1	0	0	5	4	10	8
1	0	0	1	55	30	5
1	0	0	10	10	15	14
1	0	0	3	3	26	4
1	0	0	16	20	30	2
1	0	0	5	10	1	1
1	0	0	20	20	2	3
1	0	0	1	2	6	3
1	0	0	1	2	10	5
1	0	0	2	4	3	7
1	0	0	5	10	20	10
1	0	0	1	3	4
1	0	0	7	9	20	10
1	0	0	10	10	2	2
1	0	0	2	6	28	5
1	0	0	1	1	1	15
1	0	0	20	20	20	10
1	0	0	15	10	30	14
1	0	0	8	7	1	1
1	0	0	5	10	30	10
1	0	0	10	8	2	1
1	0	0	8	5	5	25
1	0	0	2	20	25	2
1	0	0	2	20	30
1	0	0	16	10	16
1	0	0	1	1	2	1
1	0	0	3	5	30	16
1	0	0	7	5	1	1
1	0	0	3	7	25	5
1	0	0	1	1	5	2
1	0	0	2	8	3	1
1	0	0	2	3	2	1
1	0	0	1	1		1
1	0	0	11	5	5	3
1	0	0	10	10	8	5
1	0	0	2	2	5	6
1	0	0	5	30	30	5
1	0	0	2	2	30	30
1	0	0	1	1	10	2
1	0	0	1	1	30	8
1	0	0	1	1	1	2
1	0	0	1	2	14	7
1	0	0	1	1	3	1
1	0	0	1	1
1	0	0	5	3	3	4
1	0	0	3	10	1	1
1	0	0	2	10	30	5
1	0	0	12	10	14	16
1	0	0	2	9	28	12
1	0	0	10	10	20	20
1	0	0	1	2	2
1	0	0	1	5	30	10
1	0	0	2	15	1
1	0	0	6	12	30	10
1	0	0	5	18	30	9
1	0	0	3	5	3	4
1	0	0	3	5	28	11
1	0	0	1	1	1	1
1	0	0	1	5	29	1
1	0	0	4	2	10	11
1	0	0			5	1
1	0	0	5	6	5	2
1	0	0	3	5	3
1	0	0	6	8	1	2
1	0	0	2	8	19	12
1	0	0	10	5	10	20
1	0	0	2	2	5	5
1	0	0	5	4	20	10
1	0	0	10	10	4	4
1	0	0	1	1	3	4
1	0	0	1	2	12	5
1	0	0	1	3	13
1	0	0	3	2	4	15
1	0	0	1	2	5
1	0	0	1	2	4	3
1	0	0	5	5	10	10
1	0	0	3	1	2	1
1	0	0	1	6	20	3
1	0	0	1	1	1	1
1	0	0	20	15	1	1
1	0	0	2	5	2	1
1	0	0	2	10	30	15
1	0	0	3	10	5	3
1	0	0	3	3	2	1
1	0	0	20	20	30	30
1	0	0	10	20	10	5
1	0	0	1	3	10	5
1	0	0	1	1	2	2
1	0	0	2	3	10	5
1	0	0	3	4	18	6
1	0	0	3	6	30	10
1	0	0	2	2	15	15
1	0	0	3	6		1
1	0	0	22	11	5	10
1	0	0	1	3	16	8
1	0	0	4	5	30	11
1	0	0	5	20	30	7
1	0	0	3	8	15	6
1	0	0	3	10	25	10
1	0	0	2	12
1	0	0	8	12	18	8
1	0	0	1	1	15	5
1	0	0	3	5	30	4
1	0	0	15	10	24	28
1	0	0	2	12	11	3
1	0	0	5	5	1
1	0	0	1	2	6	1
1	0	0	10	10	30	11
1	0	0	12	10	22	25
1	0	0	5	10	2
1	0	0	11	10	1	2
1	0	0	12	10	20	24
1	0	0	8	9	20	5
1	0	0	2	3	18	4
1	0	0	2	10	20
1	0	0	12	10	30	7
1	0	0	8	13	30	17
1	0	0	8	14	30	11
1	0	0	10	15	30	10
1	0	0	12	10	22	25
1	0	0	5	5	15	10
1	0	0	15	15	6	24
1	0	0	1	5	10	3
1	0	0	8	3	7	15
1	0	0	5	20	30	4
1	0	0	4	3	15	14
1	0	0	4	2	15	24
1	0	0	4	8	20	14
1	0	0	1	6		2
1	0	0	2	4	20
1	0	0	5	7	2	3
1	0	0	2	13	14	6
1	0	0	5	10	30	30
1	0	0	11	9	12	14
1	0	0	13	10	24	27
1	0	0	10	15	14	8
1	0	0	1	2	12	5
1	0	0	16	10	2	1
1	0	0	11	12	2	3
1	0	0	2	10	3	1
1	0	0	1	22	9	6
1	0	0	10	20	20	10
1	0	0	10	10	20	10
1	0	0	4	2	8	5
1	0	0	7	13	30	11
1	0	0	1	1	4	3
1	0	0	5	15	22	3
1	0	0	1	1	30	20
1	0	0	3	10	20	6
1	0	0	5	15	30	30
1	0	0	2	1	1	1
1	0	0	8	5	13	3
1	0	0	1	1	10	4
1	0	0	4	1	10	30
1	0	0	2	2	15
1	0	0	1	2	15	7
1	0	0	3	55
1	0	0	1	4	30	17
1	0	0	10	15	1	1
1	0	0	3	3	5	5
1	0	0	1	1	1
1	0	0	8	15	30	7
1	0	0	1	1	5	2
1	0	0	3	20	30	7
1	0	0	11	2	15	3
1	0	0	2	8	17	3
1	0	0	2	3	21	13
1	0	0	10	15	29	5
1	0	0	1	5	21	2
1	0	0	5	2	30	5
1	0	0	1	15	30
1	0	0	3	3	1	1
1	0	0	20	20	30	30
1	0	0	3	5	20	5
1	0	0	4	5	20	13
1	0	0	20	50	30	10
1	0	0	1	10	1	20
1	0	0	2	3	2	2
1	0	0	18	15	5	10
1	0	0	5	2	12	17
1	0	0	5	8	7
1	0	0	13	11	22	24
1	0	0	5	2	10	16
1	0	0	1	6	26	8
1	0	0	1	3	12	6
1	0	0	5	5	10	10
1	0	0	20	20	1	1
1	0	0	4	1		6
1	0	0	1	1	4	3
1	0	0	3	3	3	3
1	0	0	3	5	2	1
1	0	0	1	2	26	13
1	0	0	2	1		2
1	0	0	3	15	1	1
1	0	0	2	1	5	3
1	0	0	5	1	10	15
1	0	0	5	3	30	30
1	0	0	5	15	30
1	0	0	3	2	1	1
1	0	0	20	15	30	8
1	0	0	1	2	3	1
1	0	0	20	5	5	30
1	0	0	2	6	20
1	0	0	5	2	10	15
1	0	0	5	10	3
1	0	0	5	8	28
1	0	0	1	6	20	5
1	0	0	5	5	2	1
1	0	0	1	3	15
1	0	0	1	8	8	2
1	0	0	15	10	22	26
1	0	0	8	20	1	1
1	0	0	5	8	30	5
1	0	0	5	10	20	5
1	0	0	13	10	25	27
1	0	0	5	2	9	18
1	0	0	2	2	2	1
1	0	0	15	10	24	28
1	0	0	2	10	30	30
1	0	0	3	4	10	5
1	0	0	10	10	5	1
1	0	0	3	1	2	5
1	0	0	15	10	2
1	0	0	5	5	4	2
1	0	0	1	3	20	5
1	0	0	1	2	28	20
1	0	0	15	10	20	5
1	0	0	2	5	30	10
1	0	0	2	5	1	1
1	0	0	5	5	1	1
1	0	0	1	3	5	5
1	0	0	2	1	6	6
1	0	0	2	4	10	15
1	0	0	5	3	15	15
1	0	0	5	1	5	20
1	0	0	15	25	30
1	0	0	1	6	22	8
1	0	0	5	20	30	10
1	0	0	10	10	30	5
1	0	0	5	20	30
1	0	0	15	5	5	30
1	0	0	5	5	20	10
1	0	0	2	15	9	3
1	0	0	4	8	30	15
1	0	0	3	5	10
1	0	0	1	2	2	28
1	0	0	10	10	3	3
1	0	0	10	10	3	1
1	0	0			1	1
1	0	0	16	12	28	3
1	0	0	5	5	5	5
1	0	0	10	10	26
1	0	0	9	7	30	23
1	0	0			1	2
1	0	0	1	2	10
1	0	0	8	10	12	6
1	0	0	6	4	10	4
1	0	0	5	3	7	15
1	0	0	2	4	7
1	0	0	5	3	10
1	0	0	8	6	2	6
1	0	0	1	2	20
1	0	0	1	10	15	3
1	0	0	1	2	1	3
1	0	0	2	2	4	4
1	0	0	15	5	1	1
1	0	0	2	1		8
1	0	0	7	10	21
1	0	0	1	2	10	5
1	0	0	5	6	18	3
1	0	0	1	12	30	3
1	0	0	6	10	20	10
1	0	0	2	5	15	6
1	0	0	1	3	20	10
1	0	0	1	2	30	1
1	0	0	5	10	20	10
1	0	0	1	1	15	4
1	0	0	6	4	9	21
1	0	0	1	5	25	5
1	0	0	8	5	10	20
1	0	0	20	20	1	7
1	0	0	5	5	4	1
1	0	0	24	36	30	30
1	0	0	2	5	22	8
1	0	0	5	5	2	2
1	0	0	2	1	10	10
1	0	0	3	5	3
1	0	0	10	10	15	15
1	0	0	20	15	2	2
1	0	0	1	10	8	5
1	0	0	2	20	2
1	0	0	2	10	30
1	0	0	5	8	10	10
1	0	0	6	6	15	15
1	0	0	1	4	20	10
1	0	0	1	3	28	2
1	0	0	2	3	30	8
1	0	0	2	15	30	21
1	0	0	10	10	30	30
1	0	0	10	10	15	10
1	0	0	1	4	7
1	0	0	5	5	10
1	0	0	2	8	20	10
1	0	0	2	10	27	3
1	0	0	2	2	10
1	0	0	20	20	28	2
1	0	0	5	10	30	30
1	0	0	1	2	30
1	0	0	1	10	28	2
1	0	0	1	6	30	3
1	0	0	1	1	1	1
1	0	0	3	3	10	5
1	0	0	5	10	3	1
1	0	0	1	20	30
1	0	0	1	6	3	2
1	0	0	2	2	2	2
1	0	0	1	19	27
1	0	0	7	7	26	5
1	0	0	2	2	4
1	0	0	5	10	2	1
1	0	0	3	3	17	9
1	0	0	7	5	5	7
1	0	0	1	2	15
1	0	0	5	10	20	10
1	0	0	3	15	30	3
1	0	0	1	13	30	3
1	0	0	1	2	10	5
1	0	0	3	15	30	4
1	0	0	5	10	20
1	0	0	20	10	20	10
1	0	0	3	3	1	1
1	0	0	5	5	5	3
1	0	0	5	2	4	2
1	0	0	10	10	30	5
1	0	0	2	4	5	5
1	0	0	2	1		8
1	0	0	5	10	10	5
1	0	0	3	3	18	5
1	0	0	1	25	30	3
1	0	0	5	5	3	3
1	0	0	3	10	30	15
1	0	0	19	20	2	3
1	0	0	5	10	15	7
1	0	0	5	3	10	5
1	0	0	1	4	20
1	0	0	2	3	5	10
1	0	0	5	5	2	1
1	0	0	2	10	28	2
1	0	0	3	20	30	5
1	0	0	2	5	1	2
1	0	0	1	25	1	1
1	0	0	1	10	30	2
1	0	0	2	3	20
1	0	0	8	10	21	9
1	0	0	5	6	30	30
1	0	0	3	2	29	30
1	0	0	1	3	19	11
1	0	0	4	3	13	10
1	0	0	9	9	5	1
1	0	0	5	10	10	6
1	0	0	5	10	30
1	0	0	5	10	30	15
1	0	0	6	3	16	20
1	0	0	1	1	3	4
1	0	0	3	5	30
1	0	0	2	10	30	15
1	0	0	5	10	7	3
1	0	0	2	1	3	4
1	0	0	11	11	1	7
1	0	0	7	3	12	24
1	0	0	2	3	4	8
1	0	0	1	2	2	3
1	0	0	3	5	18	25
1	0	0			15	24
1	0	0	5	10	26	3
1	0	0	3	5	20	8
1	0	0	5	5	20	10
1	0	0	10	6	23	28
1	0	0	2	3	7	9
1	0	0	1	1	30	5
1	0	0	2	3	3	4
1	0	0	9	4	19	27
1	0	0	1	3	3	4
1	0	0	2	4	3	2
1	0	0	2	3	4
1	0	0	2	3	3	2
1	0	0	10	25	3	2
1	0	0	1	3	4	3
1	0	0	3	6	30	10
1	0	0	8	5	20	21
1	0	0	3	8	3
1	0	0	2	5	2	1
1	0	0	1	2	3	5
1	0	0	1	2	3	5
1	0	0	5	6
1	0	0	3	7		3
1	0	0	2	3	4	5
1	0	0	2	8	20	10
1	0	0	2	3	3	4
1	0	0	1	3	3	4
1	0	0	2	3	3	4
1	0	0	2	3	3	5
1	0	0	2	3	3	5
1	0	0	2	3	3	5
1	0	0	1	3	4	5
1	0	0	2	3	3	5
1	0	0	1	2	3	2
1	0	0	2	3	3	4
1	0	0	1	4	3	4
1	0	0	2	15	25	5
1	0	0	5	10	22	8
1	0	0	4	2	5	25
1	0	0	2	10	28
1	0	0	1	10	30	5
1	0	0	1	4	30	2
1	0	0	3	6	10	7
1	0	0	2	3	15	4
1	0	0	6	10	1	3
1	0	0	12	10	26	4
1	0	0	18	16	23	7
1	0	0	30	20	1	2
1	0	0	10	15	28	2
1	0	0	3	1		30
1	0	0	3	44	28	3
1	0	0	1	8	30	7
1	0	0	2	10	30	4
1	0	0	5	10
1	0	0	3	1	5	15
1	0	0	2	5	15	5
1	0	0	3	3	2	2
1	0	0	5	4	3	1
1	0	0	2	10	30	11
1	0	0	5	10	1	1
1	0	0	2	1	5	10
1	0	0	20	20	28	4
1	0	0	4	4	30	3
1	0	0	6	7	18	12
1	0	0	2	5	30	7
1	0	0	5	5	30	10
1	0	0	1	15	30
1	0	0	20	20	30	6
1	0	0	5	15	28	2
1	0	0	5	5	1	1
1	0	0	1	4	4	2
1	0	0	5	20	30	15
1	0	0	2	30	4	3
1	0	0	3	5	30	30
1	0	0	2	7	20	5
1	0	0	3	2	3	26
1	0	0	1	5	3
1	0	0	12	8	14	16
1	0	0	10	10	1	1
1	0	0	20	15	3	27
1	0	0	15	10	6	5
1	0	0	1	20	30	1
1	0	0	3	4	20	10
1	0	0	22	44	14	3
1	0	0	2	10	30
1	0	0	4	3	20	3
1	0	0	6	4	20	22
1	0	0	6	15	10	5
1	0	0	5	5	2
1	0	0	2	28	30	5
1	0	0	2	5	28	2
1	0	0	5	5	15
1	0	0	1	10	30	5
1	0	0	8	8	26	4
1	0	0	20	20	30	3
1	0	0	2	3	2	1
1	0	0	10	5	30	20
1	0	0	5	5	2	2
1	0	0	15	15	10	3
1	0	0	3	1		10
1	0	0	1	2		1
1	0	0	4	3	5	6
1	0	0	5	20	30	1
1	0	0	2	5	10	3
1	0	0	1	8	20	3
1	0	0	3	6	25	3
1	0	0	2	20	30	6
1	0	0	1	10	10	2
1	0	0	1	2	30	30
1	0	0	10	10	3	3
1	0	0	2	3	3
1	0	0	10	20	30	30
1	0	0	1	8	30	4
1	0	0	3	8	10	1
1	0	0	10	15	25	10
1	0	0	5	5	25	5
1	0	0	5	8	26	30
1	0	0	5	3	20	10
1	0	0	2	2
1	0	0	10	1	5	3
1	0	0	3	2	18	11
1	0	0	11	5	30	2
1	0	0	2	2	20	20
1	0	0	1	3	15	10
1	0	0	5	15	30	16
1	0	0	5	5	30	4
1	0	0	10	15	28	25
1	0	0	2	10	28	2
1	0	0	3	15	18	10
1	0	0	40	20	20	20
1	0	0	20	2	2	30
1	0	0	1	2	23	7
1	0	0	2	1	12	18
1	0	0	5	10	30	30
1	0	0	10	20	3	2
1	0	0	8	5	3	4
1	0	0	1	4	30	3
1	0	0	6	1	1	2
1	0	0	5	10	1	7
1	0	0	7	5	30
1	0	0	30	25	30	2
1	0	0	5	3	10	20
1	0	0	1	10	27	3
1	0	0	5	5	11	11
1	0	0	10	10	30	30
1	0	0	5	15	30	15
1	0	0	33	3	30	30
1	0	0	4	3	15	15
1	0	0	5	3	25	2
1	0	0	5	10	25	5
1	0	0	3	10	28	2
1	0	0	11	20	2	1
1	0	0	1	15	30
1	0	0	1	2	18	1
1	0	0	10	10	30	4
1	0	0	5	20	4	2
1	0	0	5	5	4	1
1	0	0	10	5	3
1	0	0	10	10	26	3
1	0	0	5	5	20	2
1	0	0	10	10	30	30
1	0	0	2	15	22	4
1	0	0	2	12	1	1
1	0	0	3	10	5	2
1	0	0	5	20
1	0	0	3	5	30	10
1	0	0	12	15	30	1
1	0	0	3	33	15	4
1	0	0	2	3
1	0	0	1	1	20	10
1	0	0	2	3	2	1
1	0	0	4	3	1	1
1	0	0	2	15	19	13
1	0	0	5	2
1	0	0	3	5	3	1
1	0	0	30	20	1	20
1	0	0	1	1
1	0	0	2	3	1	7
1	0	0	1	1	8	4
1	0	0	2	2	25	3
1	0	0	1	3	20	15
1	0	0	2	20	30	6
1	0	0	10	10	28	2
1	0	0	15	15	30	3
1	0	0	5	5	30	2
1	0	0	2	20	30	3
1	0	0	2	5	2	2
1	0	0	20	3	1	30
1	0	0	10	5	2	2
1	0	0	10	20	10	9
1	0	0	3	2		20
1	0	0	3	10	30
1	0	0	5	20	3	1
1	0	0	10	10	23	8
1	0	0	5	15	30	25
1	0	0	2	3	30	12
1	0	0	1	2	16
1	0	0	20	15	1
1	0	0	8	6	15	7
1	0	0	20	3	1	1
1	0	0	2	20	30	5
1	0	0	5	10	30	20
1	0	0	5	3	1
1	0	0	2	20	30	2
1	0	0	3	10	13	10
1	0	0	15	10	18	12
1	0	0	15	12	30
1	0	0	1	1	3
1	0	0	10	15	2	1
1	0	0	2	1	10	20
1	0	0	5	5	5
1	0	0	5	3	18	5
1	0	0	1	2	20	5
1	0	0	6	12	25	13
1	0	0	12	20	30	15
1	0	0	1	5	8	1
1	0	0	2	15	28	5
1	0	0	3	3	1	1
1	0	0	10	20	30	20
1	0	0	2	20	15	15
1	0	0	1	3	30	3
1	0	0	5	15	15	15
1	0	0	5	5	1	1
1	0	0	6	12	3	1
1	0	0	2	6	5
1	0	0	5	15	30
1	0	0	5	10	1
1	0	0	33	20	30	2
1	0	0	3	5	2	1
1	0	0	40	50	30	30
1	0	0	10	10	6	2
1	0	0	10	20	30	16
1	0	0	20	20	29	1
1	0	0	20	20	20	10
1	0	0	2	2	20	8
1	0	0	3	5	30	16
1	0	0	1	3	30	16
1	0	0	1	11	5	3
1	0	0	18	18	28	3
1	0	0	4	2	20	30
1	0	0	1	3	4	1
1	0	0	6	6	1
1	0	0	2	10	30	3
1	0	0	8	8	5
1	0	0	1	3	10
1	0	0	1	4	20	4
1	0	0	20	20	30	8
1	0	0	2	4	10	1
1	0	0	1	1	1
1	0	0	3	20	30	10
1	0	0	44	4	2	1
1	0	0	2	5	1	1
1	0	0	7	5	30	5
1	0	0	5	10	10	1
1	0	0	1	1	30	5
1	0	0	2	10	30	5
1	0	0	8	10	30	4
1	0	0	15	2	4	15
1	0	0	2	1	2	3
1	0	0	1	1
1	0	0	3	2	1
1	0	0	8	5	1	5
1	0	0	2	4	26	4
1	0	0	10	10	30	3
1	0	0	3	5
1	0	0	5	6	14	3
1	0	0	7	7	30	30
1	0	0	2	5	6	4
1	0	0	20	20	30	7
1	0	0	10	10	5	25
1	0	0	17	1	7	30
1	0	0	1	1	3	2
1	0	0	2	5	7	3
1	0	0	2	4	20	5
1	0	0	5	15	30	10
1	0	0	3	9	30	14
1	0	0	3	6	28	12
1	0	0	3	5	24	5
1	0	0	2	2	2	2
1	0	0	2	15	16
1	0	0	1	2	7	4
1	0	0	5	5	20	5
1	0	0	5	3	3	5
1	0	0	10	10	30	18
1	0	0	2	2	10	5
1	0	0	6	5	2	3
1	0	0	4	3	1	1
1	0	0	1	2	25	12
1	0	0	6	6	12
1	0	0	10	20	30	10
1	0	0	2	10	3	1
1	0	0	6	5	7	6
1	0	0	1	3	12
1	0	0	2	10	12	4
1	0	0	5	25	4	3
1	0	0	2	10	30
1	0	0	5	5	3	1
1	0	0	1	1	4
1	0	0	4	3	2	3
1	0	0	6	10	18	5
1	0	0	1	1	10	4
1	0	0	10	30	30	10
1	0	0	1	1	7	4
1	0	0	4	7	29	20
1	0	0	2	5	20	3
1	0	0	3	3	1	1
1	0	0	1	1	1	1
1	0	0	4	3	3	1
1	0	0	5	20	22	5
1	0	0	4	1	6	30
1	0	0	8	15	5	5
1	0	0	2	3	3	2
1	0	0	5	5	7	5
1	0	0	9	8	5	12
1	0	0	5	3	1	1
1	0	0	3	6	10	5
1	0	0	7	5	15	15
1	0	0	10	10	10	5
1	0	0	5	10	4	3
1	0	0	2	2	15	10
1	0	0	3	15	5	3
1	0	0	1	5	2	2
1	0	0	2	1	1	1
1	0	0	5	15	22	5
1	0	0	5	15	30	11
1	0	0	3	10	5	20
1	0	0	3	15	20	10
1	0	0	12	10	21	24
1	0	0	5	3	10	10
1	0	0	2	1	4	4
1	0	0	2	2	6	3
1	0	0	2	5	4	8
1	0	0	5	25	30	4
1	0	0	12	10	21	23
1	0	0	2	5
1	0	0	10	20	30	10
1	0	0	10	12	12	13
1	0	0	1	5	30	3
1	0	0	1	2	2	2
1	0	0	11	1	6	3
1	0	0	10	15	1	2
1	0	0	25	20	3	2
1	0	0	1	3	5
1	0	0	5	3	6	5
1	0	0	13	13	2	3
1	0	0	6	5	30
1	0	0	1	2	4	2
1	0	0	3	2	5	8
1	0	0	1	2	15	7
1	0	0	2	2	10	10
1	0	0	1	3	3	4
1	0	0	2	4	18	5
1	0	0	5	15	30	5
1	0	0	1	2	3	2
1	0	0	3	5	5	10
1	0	0	2	2	10	5
1	0	0	5	15	30	8
1	0	0	4	3	21	18
1	0	0	12	15	25	26
1	0	0	2	10	20	5
1	0	0	1	3	5	3
1	0	0	2	1
1	0	0	20	20	30	5
1	0	0	8	2	3	30
1	0	0	2	5	4
1	0	0	8	6	28	13
1	0	0	1	2	4	5
1	0	0	1	2	15	9
1	0	0	15	15	27	15
1	0	0	1	2	1	1
1	0	0	2	2	20
1	0	0	5	4	30	6
1	0	0	3	5	30	15
1	0	0	4	5	17	12
1	0	0	2	10	1	1
1	0	0	10	6	1	1
1	0	0	10	15	20	9
1	0	0	3	2	15	20
1	0	0	3	1	10	3
1	0	0	1	1	1	1
1	0	0	1	1	6	14
1	0	0	4	5	5	8
1	0	0	5	11	1	2
1	0	0	2	3	1
1	0	0	10	10	23	7
1	0	0	10	10	20	10
1	0	0	2	10	30	5
1	0	0	4	10	10	13
1	0	0	2	6	30	13
1	0	0	2	2	5	15
1	0	0	44	4	15	12
1	0	0	2	8	15	3
1	0	0	4	4	21
1	0	0	4	2	7	8
1	0	0	2	2	3	1
1	0	0	20	15	30	30
1	0	0	5	5	15	10
1	0	0	11	3	30	4
1	0	0	1	5	2	1
1	0	0	6	4		5
1	0	0	10	10	30	10
1	0	0	1	3		1
1	0	0	5	20	30	2
1	0	0	2	3	21	12
1	0	0	2	3	7	10
1	0	0	5	5	11	9
1	0	0	1	9		2
1	0	0	9	8	26	4
1	0	0	3	4	30	5
1	0	0	2	10	15	5
1	0	0	5	5	28	7
1	0	0	4	4	15	15
1	0	0	12	11	30
1	0	0	6	8	7	5
1	0	0	2	1
1	0	0	10	10	30
1	0	0	10	10	3	7
1	0	0			10
1	0	0	5	15	30	5
1	0	0	10	20	3	1
1	0	0	3	5	28	2
1	0	0	5	4	5	5
1	0	0	1	5	5
1	0	0	2	8	8	2
1	0	0	3	2	25	15
1	0	0	2	15	30	5
1	0	0	1	2	5	2
1	0	0	1	2	30	12
1	0	0	5	3	7	13
1	0	0	1	1	20
1	0	0	3	3	14
1	0	0	10	10	28	2
1	0	0	2	8	8	4
1	0	0	12	8	22	27
1	0	0	2	6	1	1
1	0	0	2	5	10	5
1	0	0	5	20	1	1
1	0	0	5	3	20	30
1	0	0	5	20	21	14
1	0	0	3	8	20	4
1	0	0	2	2	20	15
1	0	0	4	3	10	15
1	0	0	10	2	10	15
1	0	0	1	5	15
1	0	0	5	5	20	20
1	0	0	1	5	1	2
1	0	0	5	15	28	15
1	0	0	5	10	30	10
1	0	0	1	20	30	1
1	0	0	8	11	23	27
1	0	0	1	1	5	10
1	0	0	6	5	26	4
1	0	0	6	4	5	15
1	0	0	1	1	3	2
1	0	0	1	2	2	1
1	0	0	3	7	30	10
1	0	0	5	15	26	4
1	0	0	2	5	20	4
1	0	0	3	10	10	5
1	0	0	2	1	10	15
1	0	0	2	6	13	2
1	0	0	5	5	15	9
1	0	0	5	20	30	2
1	0	0	4	3	30	2
1	0	0	2	5	5
1	0	0	10	10	10	10
1	0	0	3	3	20	5
1	0	0	2	1
1	0	0	5	5	15	15
0	1	0		3
0	1	0		25	30
0	1	0		5	30
0	1	0		10	30
0	1	0		8	20
0	1	0		5	30
0	1	0		1	16
0	1	0		12	30
0	1	0		2	10
0	1	0		3	24
0	1	0		20	30
0	1	0		2	10
0	1	0		10	20
0	1	0		2	5
0	1	0		6	1
0	1	0		3	21
0	1	0		10	25
0	1	0		20	30
0	1	0		2	25
0	1	0		7	30
0	1	0		3	26
0	1	0		3	20
0	1	0		5	30
0	1	0		14	30
0	1	0		3	21
0	1	0		1	2
0	1	0		3	1
0	1	0		20	30
0	1	0		10	15
0	1	0		3	23
0	1	0		5	4
0	1	0		10	30
0	1	0		20	30
0	1	0		10	30
0	1	0		3	15
0	1	0		5	20
0	1	0		10	30
0	1	0		3	26
0	1	0		1	5
0	1	0		9	9
0	1	0		15	30
0	1	0		10	25
0	1	0		10	30
0	1	0		10
0	1	0		2	25
0	1	0		20	30
0	1	0		33	2
0	1	0		4	1
0	1	0		17	17
0	1	0		1
0	1	0		5	25
0	1	0		15	30
0	1	0		10	1
0	1	0		2	4
0	1	0		5	10
0	1	0		2	16
0	1	0		5	2
0	1	0		2	2
0	1	0		20	30
0	1	0		2	25
0	1	0		10	30
0	1	0		20	1
0	1	0		30	30
0	1	0		6	30
0	1	0		2	30
0	1	0		2
0	1	0		15	30
0	1	0		5	18
0	1	0		2	15
0	1	0		5	12
0	1	0		10	30
0	1	0		2	21
0	1	0		6	30
0	1	0		5	14
0	1	0		10	15
0	1	0		10	30
0	1	0		1	30
0	1	0		3	7
0	1	0		8	30
0	1	0		15	30
0	1	0		6	1
0	1	0		5	1
0	1	0		7	22
0	1	0		5	1
0	1	0		20	10
0	1	0		10	1
0	1	0		20	1
0	1	0		3	20
0	1	0		17	1
0	1	0		20	1
0	1	0		9	1
0	1	0		15	30
0	1	0		17	30
0	1	0		10	30
0	1	0		2	10
0	1	0		25	30
0	1	0		6	30
0	1	0		9	21
0	1	0		15	30
0	1	0		20	30
0	1	0		2	22
0	1	0		3	30
0	1	0		5	26
0	1	0		6	20
0	1	0		6
0	1	0		3	7
0	1	0		5	30
0	1	0		2
0	1	0		1
0	1	0		15	6
0	1	0		10	27
0	1	0		10	3
0	1	0		15	30
0	1	0		2	15
0	1	0		3	10
0	1	0		2	3
0	1	0		7	3
0	1	0		4	29
0	1	0		15	24
0	1	0		6	2
0	1	0		3	23
0	1	0		1	11
0	1	0		2	19
0	1	0		4	25
0	1	0		3	5
0	1	0		8	3
0	1	0		5	28
0	1	0		1	1
0	1	0		5	16
0	1	0		10	30
0	1	0		3	8
0	1	0		3	30
0	1	0		20	30
0	1	0		30	5
0	1	0		6
0	1	0		7	30
[truncated: 4,364 more rows]
