# Supplementary material for: Slim cigarette smoking in Urban China: Who are the early adopters and why?
Source: PLoS One. 2021 Jul 13;16(7):e0254682. doi: 10.1371/journal.pone.0254682 (PMC8277019; doi:10.1371/journal.pone.0254682)
Supplement: S3 Data — (CSV) [file pone.0254682.s004.csv]

dual_user	slm_sgl	reason	first	sex
1	0	5 They look good	1	male
1	0	5 They look good	1	female
1	0	5 They look good	1	female
1	0	1 Less harmful than regular cigarettes	1	male
1	0	1 Less harmful than regular cigarettes	1	male
1	0	6 They taste good	1	male
1	0	3 Help quit regular cigarettes	1	male
1	0	1 Less harmful than regular cigarettes	1	male
1	0	5 They look good	1	male
1	0	5 They look good	1	male
1	0	6 They taste good	1	male
1	0	5 They look good	1	male
1	0	7 Other	1	female
1	0	5 They look good	1	male
1	0	1 Less harmful than regular cigarettes	1	male
1	0	5 They look good	1	female
1	0	5 They look good	1	male
1	0	6 They taste good	1	male
1	0	5 They look good	1	male
1	0	1 Less harmful than regular cigarettes	1	male
1	0	6 They taste good	1	female
1	0	6 They taste good	1	male
1	0	1 Less harmful than regular cigarettes	1	male
1	0	5 They look good	1	male
1	0	1 Less harmful than regular cigarettes	1	male
1	0	5 They look good	1	male
1	0	6 They taste good	1	male
1	0	5 They look good	1	female
1	0	6 They taste good	1	male
1	0	6 They taste good	1	male
1	0	1 Less harmful than regular cigarettes	1	male
1	0	5 They look good	1	male
1	0	6 They taste good	1	female
1	0	5 They look good	1	male
1	0	3 Help quit regular cigarettes	1	male
1	0	5 They look good	1	male
1	0	5 They look good	1	female
1	0	6 They taste good	1	male
1	0	1 Less harmful than regular cigarettes	1	male
1	0	5 They look good	1	male
1	0	1 Less harmful than regular cigarettes	1	male
1	0	6 They taste good	1	male
1	0	1 Less harmful than regular cigarettes	1	male
1	0	5 They look good	1	male
1	0	1 Less harmful than regular cigarettes	1	male
1	0	1 Less harmful than regular cigarettes	1	male
1	0	5 They look good	1	male
1	0	6 They taste good	1	male
1	0	6 They taste good	1	male
1	0	1 Less harmful than regular cigarettes	1	male
1	0	5 They look good	1	male
1	0	6 They taste good	1	male
1	0	5 They look good	1	male
1	0	5 They look good	1	male
1	0	6 They taste good	1	male
1	0	1 Less harmful than regular cigarettes	1	male
1	0	1 Less harmful than regular cigarettes	1	male
1	0	6 They taste good	1	male
1	0	1 Less harmful than regular cigarettes	1	male
1	0	1 Less harmful than regular cigarettes	1	female
1	0	1 Less harmful than regular cigarettes	1	male
1	0	6 They taste good	2	male
1	0	5 They look good	1	male
1	0	6 They taste good	1	male
1	0	5 They look good	1	male
1	0	1 Less harmful than regular cigarettes	1	female
1	0	1 Less harmful than regular cigarettes	1	male
1	0	1 Less harmful than regular cigarettes	1	female
1	0	5 They look good	1	male
1	0	1 Less harmful than regular cigarettes	1	male
1	0	6 They taste good	1	male
1	0	1 Less harmful than regular cigarettes	1	male
1	0	1 Less harmful than regular cigarettes	1	male
1	0	6 They taste good	1	male
1	0	5 They look good	1	male
1	0	5 They look good	1	male
1	0	5 They look good	1	male
1	0	5 They look good	1	female
1	0	1 Less harmful than regular cigarettes	1	male
1	0	6 They taste good	1	male
1	0	4 Reduce the consumption of regular cigarettes	1	male
1	0	1 Less harmful than regular cigarettes	1	male
1	0	6 They taste good	1	male
1	0	1 Less harmful than regular cigarettes	1	male
1	0	4 Reduce the consumption of regular cigarettes	1	male
1	0	5 They look good	1	male
1	0	6 They taste good	1	male
1	0	5 They look good	1	male
1	0	4 Reduce the consumption of regular cigarettes	1	male
1	0	6 They taste good	1	male
1	0	6 They taste good	1	male
1	0	5 They look good	1	male
1	0	3 Help quit regular cigarettes	1	male
1	0	4 Reduce the consumption of regular cigarettes	1	male
1	0	1 Less harmful than regular cigarettes	1	male
1	0	4 Reduce the consumption of regular cigarettes	1	male
1	0	1 Less harmful than regular cigarettes	1	male
1	0	6 They taste good	1	male
1	0	6 They taste good	1	male
1	0	5 They look good	1	male
1	0	1 Less harmful than regular cigarettes	1	male
1	0	1 Less harmful than regular cigarettes	1	female
1	0	6 They taste good	1	male
1	0	1 Less harmful than regular cigarettes	1	male
1	0	1 Less harmful than regular cigarettes	1	male
1	0	5 They look good	1	male
1	0	6 They taste good	2	male
1	0	4 Reduce the consumption of regular cigarettes	1	male
1	0	4 Reduce the consumption of regular cigarettes	1	male
1	0	5 They look good	2	male
1	0	5 They look good	2	male
1	0	1 Less harmful than regular cigarettes	2	male
1	0	6 They taste good	1	male
1	0	6 They taste good	1	male
1	0	5 They look good	1	male
1	0	1 Less harmful than regular cigarettes	1	male
1	0	4 Reduce the consumption of regular cigarettes	1	male
1	0	1 Less harmful than regular cigarettes	1	male
1	0	5 They look good	1	male
1	0	5 They look good	1	male
1	0	5 They look good	1	male
1	0	3 Help quit regular cigarettes	1	male
1	0	5 They look good	1	male
1	0	5 They look good	1	male
1	0	4 Reduce the consumption of regular cigarettes	1	male
1	0	6 They taste good	1	male
1	0	1 Less harmful than regular cigarettes	1	male
1	0	5 They look good	1	male
1	0	6 They taste good	1	male
1	0	4 Reduce the consumption of regular cigarettes	1	male
1	0	1 Less harmful than regular cigarettes	1	male
1	0	5 They look good	1	male
1	0	1 Less harmful than regular cigarettes	1	male
1	0	5 They look good	1	male
1	0	5 They look good	1	male
1	0	5 They look good	1	male
1	0	1 Less harmful than regular cigarettes	1	male
1	0	1 Less harmful than regular cigarettes	1	male
1	0	7 Other	1	male
1	0	3 Help quit regular cigarettes	1	male
1	0	6 They taste good	1	female
1	0	5 They look good	1	male
1	0	5 They look good	1	male
1	0	5 They look good	2	male
1	0	4 Reduce the consumption of regular cigarettes	1	female
1	0	5 They look good	1	male
1	0	6 They taste good	1	male
1	0	5 They look good	1	male
1	0	6 They taste good	1	male
1	0	7 Other	1	male
1	0	5 They look good	1	male
1	0	6 They taste good	1	male
1	0	5 They look good	1	male
1	0	6 They taste good	1	male
1	0	4 Reduce the consumption of regular cigarettes	1	male
1	0	6 They taste good	1	male
1	0	5 They look good	1	male
1	0	1 Less harmful than regular cigarettes	1	male
1	0	4 Reduce the consumption of regular cigarettes	1	female
1	0	1 Less harmful than regular cigarettes	1	male
1	0	6 They taste good	1	female
1	0	5 They look good	1	male
1	0	4 Reduce the consumption of regular cigarettes	1	male
1	0	5 They look good	1	male
1	0	4 Reduce the consumption of regular cigarettes	1	male
1	0	5 They look good	1	male
1	0	4 Reduce the consumption of regular cigarettes	1	male
1	0	5 They look good	1	female
1	0	1 Less harmful than regular cigarettes	1	male
1	0	5 They look good	1	female
1	0	5 They look good	1	female
1	0	6 They taste good	1	male
1	0	1 Less harmful than regular cigarettes	1	male
1	0	5 They look good	1	female
1	0	1 Less harmful than regular cigarettes	1	male
1	0	5 They look good	1	male
1	0	5 They look good	1	male
1	0	5 They look good	1	male
1	0	5 They look good	1	male
1	0	1 Less harmful than regular cigarettes	1	male
1	0	6 They taste good	1	male
1	0	1 Less harmful than regular cigarettes	1	male
1	0	6 They taste good	1	female
1	0	5 They look good	1	male
1	0	1 Less harmful than regular cigarettes	1	male
1	0	1 Less harmful than regular cigarettes	1	male
1	0	4 Reduce the consumption of regular cigarettes	1	male
1	0	5 They look good	1	female
1	0	5 They look good	1	male
1	0	5 They look good	1	female
1	0	4 Reduce the consumption of regular cigarettes	1	male
1	0	5 They look good	1	female
1	0	6 They taste good	1	male
1	0	1 Less harmful than regular cigarettes	1	female
1	0	5 They look good	1	male
1	0	1 Less harmful than regular cigarettes	1	female
1	0	6 They taste good	1	male
1	0	6 They taste good	1	male
1	0	5 They look good	1	male
1	0	5 They look good	1	male
1	0	1 Less harmful than regular cigarettes	1	male
1	0	5 They look good	1	male
1	0	5 They look good	1	male
1	0	6 They taste good	1	male
1	0	5 They look good	1	male
1	0	1 Less harmful than regular cigarettes	1	male
1	0	4 Reduce the consumption of regular cigarettes	1	male
1	0	6 They taste good	1	male
1	0	6 They taste good	1	female
1	0	5 They look good	1	male
1	0	4 Reduce the consumption of regular cigarettes	1	male
1	0	1 Less harmful than regular cigarettes	1	female
1	0	5 They look good	1	male
1	0	6 They taste good	1	male
1	0	1 Less harmful than regular cigarettes	1	male
1	0	1 Less harmful than regular cigarettes	1	male
1	0	6 They taste good	1	male
1	0	1 Less harmful than regular cigarettes	1	male
1	0	4 Reduce the consumption of regular cigarettes	1	female
1	0	1 Less harmful than regular cigarettes	1	male
1	0	6 They taste good	1	male
1	0	1 Less harmful than regular cigarettes	1	male
1	0	5 They look good	1	male
1	0	5 They look good	1	male
1	0	5 They look good	1	male
1	0	4 Reduce the consumption of regular cigarettes	1	male
1	0	5 They look good	1	female
1	0	7 Other	1	female
1	0	6 They taste good	1	female
1	0	1 Less harmful than regular cigarettes	1	male
1	0	5 They look good	1	male
1	0	1 Less harmful than regular cigarettes	1	male
1	0	4 Reduce the consumption of regular cigarettes	1	male
1	0	5 They look good	1	male
1	0	5 They look good	1	male
1	0	1 Less harmful than regular cigarettes	1	male
1	0	4 Reduce the consumption of regular cigarettes	1	male
1	0	5 They look good	1	male
1	0	1 Less harmful than regular cigarettes	1	male
1	0	1 Less harmful than regular cigarettes	1	male
1	0	6 They taste good	1	male
1	0	6 They taste good	2	male
1	0	5 They look good	1	male
1	0	5 They look good	1	male
1	0	1 Less harmful than regular cigarettes	1	male
1	0	5 They look good	1	male
1	0	6 They taste good	1	male
1	0	6 They taste good	1	male
1	0	5 They look good	1	male
1	0	4 Reduce the consumption of regular cigarettes	1	male
1	0	1 Less harmful than regular cigarettes	1	female
1	0	5 They look good	1	male
1	0	1 Less harmful than regular cigarettes	1	male
1	0	1 Less harmful than regular cigarettes	1	male
1	0	1 Less harmful than regular cigarettes	1	male
1	0	5 They look good	1	male
1	0	7 Other	1	male
1	0	5 They look good	1	male
1	0	5 They look good	1	male
1	0	1 Less harmful than regular cigarettes	1	female
1	0	6 They taste good	1	female
1	0	5 They look good	1	female
1	0	5 They look good	1	male
1	0	5 They look good	1	male
1	0	5 They look good	1	male
1	0	4 Reduce the consumption of regular cigarettes	1	male
1	0	6 They taste good	1	male
1	0	6 They taste good	1	male
1	0	5 They look good	1	male
1	0	4 Reduce the consumption of regular cigarettes	1	female
1	0	4 Reduce the consumption of regular cigarettes	1	male
1	0	6 They taste good	1	male
1	0	1 Less harmful than regular cigarettes	1	male
1	0	6 They taste good	1	male
1	0	1 Less harmful than regular cigarettes	1	male
1	0	7 Other	1	male
1	0	6 They taste good	1	male
1	0	5 They look good	1	male
1	0	6 They taste good	1	male
1	0	1 Less harmful than regular cigarettes	1	male
1	0	6 They taste good	1	male
1	0	1 Less harmful than regular cigarettes	1	male
1	0	5 They look good	1	male
1	0	1 Less harmful than regular cigarettes	2	female
1	0	1 Less harmful than regular cigarettes	1	male
1	0	7 Other	1	male
1	0	1 Less harmful than regular cigarettes	2	male
1	0	1 Less harmful than regular cigarettes	1	male
1	0	1 Less harmful than regular cigarettes	1	male
1	0	5 They look good	1	male
1	0	5 They look good	1	male
1	0	1 Less harmful than regular cigarettes	1	female
1	0	5 They look good	1	male
1	0	6 They taste good	1	male
1	0	1 Less harmful than regular cigarettes	1	male
1	0	5 They look good	1	male
1	0	6 They taste good	1	male
1	0	1 Less harmful than regular cigarettes	1	male
1	0	6 They taste good	1	female
1	0	5 They look good	1	male
1	0	4 Reduce the consumption of regular cigarettes	1	male
1	0	5 They look good	1	male
1	0	1 Less harmful than regular cigarettes	1	male
1	0	6 They taste good	1	male
1	0	1 Less harmful than regular cigarettes	1	male
1	0	6 They taste good	1	male
1	0	4 Reduce the consumption of regular cigarettes	1	male
1	0	3 Help quit regular cigarettes	1	male
1	0	4 Reduce the consumption of regular cigarettes	1	male
1	0	6 They taste good	1	male
1	0	3 Help quit regular cigarettes	1	male
1	0	1 Less harmful than regular cigarettes	1	male
1	0	3 Help quit regular cigarettes	1	male
1	0	5 They look good	1	male
1	0	6 They taste good	1	male
1	0	6 They taste good	1	male
1	0	5 They look good	1	male
1	0	4 Reduce the consumption of regular cigarettes	1	male
1	0	1 Less harmful than regular cigarettes	1	male
1	0	1 Less harmful than regular cigarettes	1	male
1	0	1 Less harmful than regular cigarettes	1	male
1	0	5 They look good	1	male
1	0	5 They look good	1	male
1	0	7 Other	1	male
1	0	1 Less harmful than regular cigarettes	2	male
1	0	5 They look good	1	male
1	0	6 They taste good	1	male
1	0	3 Help quit regular cigarettes	1	male
1	0	1 Less harmful than regular cigarettes	1	male
1	0	1 Less harmful than regular cigarettes	1	male
1	0	5 They look good	1	male
1	0	1 Less harmful than regular cigarettes	1	male
1	0	1 Less harmful than regular cigarettes	1	male
1	0	5 They look good	1	male
1	0	1 Less harmful than regular cigarettes	1	male
1	0	4 Reduce the consumption of regular cigarettes	1	male
1	0	5 They look good	1	female
1	0	1 Less harmful than regular cigarettes	1	female
1	0	1 Less harmful than regular cigarettes	1	male
1	0	5 They look good	1	female
1	0	5 They look good	1	female
1	0	3 Help quit regular cigarettes	1	male
1	0	6 They taste good	1	male
1	0	6 They taste good	1	male
1	0	5 They look good	1	male
1	0	5 They look good	1	male
1	0	6 They taste good	1	male
1	0	5 They look good	1	male
1	0	1 Less harmful than regular cigarettes	1	male
1	0	1 Less harmful than regular cigarettes	1	male
1	0	1 Less harmful than regular cigarettes	1	male
1	0	1 Less harmful than regular cigarettes	1	male
1	0	1 Less harmful than regular cigarettes	1	male
1	0	1 Less harmful than regular cigarettes	1	male
1	0	6 They taste good	1	male
1	0	1 Less harmful than regular cigarettes	1	male
1	0	5 They look good	1	female
1	0	6 They taste good	1	male
1	0	1 Less harmful than regular cigarettes	1	male
1	0	7 Other	1	male
1	0	6 They taste good	1	male
1	0	4 Reduce the consumption of regular cigarettes	1	female
1	0	3 Help quit regular cigarettes	1	male
1	0	5 They look good	1	male
1	0	6 They taste good	1	male
1	0	4 Reduce the consumption of regular cigarettes	1	male
1	0	3 Help quit regular cigarettes	1	male
1	0	6 They taste good	1	male
1	0	1 Less harmful than regular cigarettes	1	male
1	0	6 They taste good	1	male
1	0	5 They look good	1	male
1	0	6 They taste good	1	male
1	0	5 They look good	2	female
1	0	5 They look good	1	male
1	0	6 They taste good	1	male
1	0	6 They taste good	1	male
1	0	5 They look good	1	female
1	0	6 They taste good	1	male
1	0	1 Less harmful than regular cigarettes	1	male
1	0	6 They taste good	1	male
1	0	6 They taste good	1	male
1	0	5 They look good	1	male
1	0	5 They look good	1	male
1	0	4 Reduce the consumption of regular cigarettes	1	male
1	0	6 They taste good	1	male
1	0	4 Reduce the consumption of regular cigarettes	1	male
1	0	6 They taste good	1	male
1	0	6 They taste good	1	male
1	0	6 They taste good	1	male
1	0	1 Less harmful than regular cigarettes	1	male
1	0	6 They taste good	1	male
1	0	7 Other	1	female
1	0	1 Less harmful than regular cigarettes	1	male
1	0	5 They look good	1	male
1	0	6 They taste good	1	male
1	0	6 They taste good	1	male
1	0	4 Reduce the consumption of regular cigarettes	1	male
1	0	7 Other	1	male
1	0	1 Less harmful than regular cigarettes	1	male
1	0	6 They taste good	1	male
1	0	7 Other	1	male
1	0	5 They look good	1	female
1	0	3 Help quit regular cigarettes	1	male
1	0	5 They look good	1	male
1	0	1 Less harmful than regular cigarettes	1	male
1	0	4 Reduce the consumption of regular cigarettes	1	male
1	0	1 Less harmful than regular cigarettes	1	male
1	0	4 Reduce the consumption of regular cigarettes	1	male
1	0	1 Less harmful than regular cigarettes	1	male
1	0	5 They look good	1	male
1	0	5 They look good	1	male
1	0	4 Reduce the consumption of regular cigarettes	1	male
1	0	5 They look good	1	male
1	0	1 Less harmful than regular cigarettes	1	male
1	0	1 Less harmful than regular cigarettes	1	male
1	0	6 They taste good	1	male
1	0	3 Help quit regular cigarettes	1	male
1	0	6 They taste good	1	male
1	0	5 They look good	1	male
1	0	6 They taste good	1	female
1	0	4 Reduce the consumption of regular cigarettes	1	male
1	0	5 They look good	1	female
1	0	5 They look good	1	female
1	0	5 They look good	1	male
1	0	1 Less harmful than regular cigarettes	1	male
1	0	1 Less harmful than regular cigarettes	1	male
1	0	1 Less harmful than regular cigarettes	1	male
1	0	1 Less harmful than regular cigarettes	1	male
1	0	5 They look good	1	female
1	0	5 They look good	2	male
1	0	1 Less harmful than regular cigarettes	1	male
1	0	5 They look good	1	male
1	0	6 They taste good	1	male
1	0	6 They taste good	1	male
1	0	4 Reduce the consumption of regular cigarettes	1	male
1	0	6 They taste good	1	male
1	0	4 Reduce the consumption of regular cigarettes	1	male
1	0	6 They taste good	1	male
1	0	5 They look good	1	male
1	0	5 They look good	1	male
1	0	1 Less harmful than regular cigarettes	1	female
1	0	4 Reduce the consumption of regular cigarettes	1	male
1	0	5 They look good	1	female
1	0	6 They taste good	1	male
1	0	1 Less harmful than regular cigarettes	1	male
1	0	5 They look good	1	male
1	0	5 They look good	1	male
1	0	5 They look good	1	male
1	0	5 They look good	1	female
1	0	4 Reduce the consumption of regular cigarettes	1	male
1	0	1 Less harmful than regular cigarettes	1	male
1	0	1 Less harmful than regular cigarettes	1	male
1	0	5 They look good	1	male
1	0	4 Reduce the consumption of regular cigarettes	1	male
1	0	1 Less harmful than regular cigarettes	1	male
1	0	5 They look good	2	male
1	0	6 They taste good	1	male
1	0	5 They look good	1	female
1	0	4 Reduce the consumption of regular cigarettes	1	male
1	0	5 They look good	1	female
1	0	6 They taste good	1	female
1	0	1 Less harmful than regular cigarettes	1	male
1	0	1 Less harmful than regular cigarettes	1	male
1	0	3 Help quit regular cigarettes	1	male
1	0	1 Less harmful than regular cigarettes	1	male
1	0	1 Less harmful than regular cigarettes	1	male
1	0	6 They taste good	1	male
1	0	1 Less harmful than regular cigarettes	1	male
1	0	1 Less harmful than regular cigarettes	1	male
1	0	1 Less harmful than regular cigarettes	1	male
1	0	1 Less harmful than regular cigarettes	1	male
1	0	6 They taste good	1	male
1	0	1 Less harmful than regular cigarettes	1	male
1	0	5 They look good	1	male
1	0	1 Less harmful than regular cigarettes	1	male
1	0	1 Less harmful than regular cigarettes	1	male
1	0	5 They look good	1	male
1	0	6 They taste good	1	male
1	0	1 Less harmful than regular cigarettes	1	male
1	0	5 They look good	1	male
1	0	1 Less harmful than regular cigarettes	1	male
1	0	1 Less harmful than regular cigarettes	1	male
1	0	1 Less harmful than regular cigarettes	1	male
1	0	6 They taste good	1	male
1	0	5 They look good	1	female
1	0	5 They look good	1	male
1	0	6 They taste good	1	male
1	0	3 Help quit regular cigarettes	1	male
1	0	1 Less harmful than regular cigarettes	1	male
1	0	4 Reduce the consumption of regular cigarettes	1	female
1	0	1 Less harmful than regular cigarettes	1	male
1	0	5 They look good	1	male
1	0	1 Less harmful than regular cigarettes	1	male
1	0	7 Other	1	male
1	0	5 They look good	1	male
1	0	6 They taste good	1	male
1	0	3 Help quit regular cigarettes	1	male
1	0	5 They look good	1	male
1	0	6 They taste good	1	male
1	0	6 They taste good	1	male
1	0	6 They taste good	1	male
1	0	1 Less harmful than regular cigarettes	1	male
1	0	5 They look good	1	male
1	0	1 Less harmful than regular cigarettes	1	male
1	0	5 They look good	1	male
1	0	5 They look good	1	male
1	0	1 Less harmful than regular cigarettes	1	male
1	0	5 They look good	1	male
1	0	4 Reduce the consumption of regular cigarettes	1	male
1	0	5 They look good	1	male
1	0	3 Help quit regular cigarettes	1	male
1	0	6 They taste good	1	male
1	0	4 Reduce the consumption of regular cigarettes	1	male
1	0	5 They look good	1	male
1	0	6 They taste good	1	male
1	0	1 Less harmful than regular cigarettes	1	male
1	0	1 Less harmful than regular cigarettes	1	female
1	0	5 They look good	1	male
1	0	5 They look good	1	male
1	0	5 They look good	1	male
1	0	1 Less harmful than regular cigarettes	1	male
1	0	6 They taste good	1	male
1	0	1 Less harmful than regular cigarettes	1	male
1	0	1 Less harmful than regular cigarettes	1	female
1	0	1 Less harmful than regular cigarettes	1	male
1	0	1 Less harmful than regular cigarettes	1	male
1	0	3 Help quit regular cigarettes	1	male
1	0	1 Less harmful than regular cigarettes	1	male
1	0	1 Less harmful than regular cigarettes	1	male
1	0	5 They look good	1	male
1	0	6 They taste good	1	male
1	0	5 They look good	1	male
1	0	5 They look good	1	male
1	0	1 Less harmful than regular cigarettes	1	male
1	0	5 They look good	1	male
1	0	5 They look good	1	female
1	0	1 Less harmful than regular cigarettes	1	male
1	0	1 Less harmful than regular cigarettes	1	male
1	0	1 Less harmful than regular cigarettes	1	male
1	0	5 They look good	2	male
1	0	6 They taste good	1	male
1	0	4 Reduce the consumption of regular cigarettes	1	male
1	0	1 Less harmful than regular cigarettes	1	male
1	0	6 They taste good	1	male
1	0	1 Less harmful than regular cigarettes	1	male
1	0	1 Less harmful than regular cigarettes	1	male
1	0	1 Less harmful than regular cigarettes	1	male
1	0	5 They look good	1	male
1	0	1 Less harmful than regular cigarettes	1	male
1	0	7 Other	1	male
1	0	6 They taste good	1	male
1	0	1 Less harmful than regular cigarettes	1	male
1	0	3 Help quit regular cigarettes	1	male
1	0	1 Less harmful than regular cigarettes	1	female
1	0	5 They look good	1	male
1	0	7 Other	1	female
1	0	6 They taste good	1	male
1	0	4 Reduce the consumption of regular cigarettes	1	male
1	0	6 They taste good	1	male
1	0	1 Less harmful than regular cigarettes	1	male
1	0	1 Less harmful than regular cigarettes	1	female
1	0	1 Less harmful than regular cigarettes	1	male
1	0	6 They taste good	1	male
1	0	5 They look good	1	female
1	0	6 They taste good	1	male
1	0	1 Less harmful than regular cigarettes	1	male
1	0	6 They taste good	1	male
1	0	6 They taste good	1	female
1	0	6 They taste good	1	male
1	0	1 Less harmful than regular cigarettes	1	male
1	0	5 They look good	1	male
1	0	6 They taste good	1	male
1	0	5 They look good	1	male
1	0	5 They look good	1	male
1	0	5 They look good	1	female
1	0	6 They taste good	1	male
1	0	5 They look good	1	female
1	0	5 They look good	1	male
1	0	5 They look good	1	male
1	0	5 They look good	1	male
1	0	5 They look good	1	male
1	0	4 Reduce the consumption of regular cigarettes	1	female
1	0	5 They look good	1	male
1	0	1 Less harmful than regular cigarettes	1	male
1	0	1 Less harmful than regular cigarettes	1	male
1	0	1 Less harmful than regular cigarettes	1	male
1	0	1 Less harmful than regular cigarettes	1	male
1	0	5 They look good	1	male
1	0	1 Less harmful than regular cigarettes	1	female
1	0	4 Reduce the consumption of regular cigarettes	1	female
1	0	6 They taste good	1	male
1	0	5 They look good	1	male
1	0	5 They look good	1	male
1	0	4 Reduce the consumption of regular cigarettes	1	female
1	0	6 They taste good	1	male
1	0	5 They look good	1	male
1	0	5 They look good	1	male
1	0	6 They taste good	1	male
1	0	4 Reduce the consumption of regular cigarettes	1	male
1	0	6 They taste good	1	male
1	0	1 Less harmful than regular cigarettes	1	male
1	0	1 Less harmful than regular cigarettes	1	male
1	0	1 Less harmful than regular cigarettes	1	male
1	0	1 Less harmful than regular cigarettes	1	male
1	0	1 Less harmful than regular cigarettes	1	male
1	0	4 Reduce the consumption of regular cigarettes	1	male
1	0	6 They taste good	1	male
1	0	5 They look good	1	male
1	0	1 Less harmful than regular cigarettes	1	male
1	0	5 They look good	1	male
1	0	1 Less harmful than regular cigarettes	1	male
1	0	4 Reduce the consumption of regular cigarettes	1	female
1	0	6 They taste good	1	male
1	0	1 Less harmful than regular cigarettes	1	male
1	0	1 Less harmful than regular cigarettes	1	male
1	0	3 Help quit regular cigarettes	1	male
1	0	4 Reduce the consumption of regular cigarettes	1	male
1	0	5 They look good	1	male
1	0	6 They taste good	1	male
1	0	4 Reduce the consumption of regular cigarettes	1	male
1	0	1 Less harmful than regular cigarettes	1	female
1	0	6 They taste good	1	female
1	0	4 Reduce the consumption of regular cigarettes	1	male
1	0	1 Less harmful than regular cigarettes	1	male
1	0	4 Reduce the consumption of regular cigarettes	1	male
1	0	6 They taste good	1	male
1	0	3 Help quit regular cigarettes	2	male
1	0	6 They taste good	1	male
1	0	6 They taste good	1	male
1	0	5 They look good	1	male
1	0	4 Reduce the consumption of regular cigarettes	1	male
1	0	3 Help quit regular cigarettes	2	male
1	0	1 Less harmful than regular cigarettes	1	male
1	0	5 They look good	1	male
1	0	5 They look good	1	male
1	0	6 They taste good	1	male
1	0	1 Less harmful than regular cigarettes	1	male
1	0	6 They taste good	1	male
1	0	4 Reduce the consumption of regular cigarettes	1	male
1	0	1 Less harmful than regular cigarettes	1	male
1	0	1 Less harmful than regular cigarettes	1	male
1	0	1 Less harmful than regular cigarettes	1	male
1	0	1 Less harmful than regular cigarettes	1	male
1	0	3 Help quit regular cigarettes	1	male
1	0	3 Help quit regular cigarettes	1	male
1	0	6 They taste good	1	female
1	0	7 Other	1	male
1	0	1 Less harmful than regular cigarettes	1	male
1	0	5 They look good	1	female
1	0	5 They look good	1	male
1	0	7 Other	1	male
1	0	5 They look good	1	female
1	0	5 They look good	1	male
1	0	6 They taste good	1	male
1	0	5 They look good	1	male
1	0	5 They look good	1	male
1	0	1 Less harmful than regular cigarettes	1	male
1	0	4 Reduce the consumption of regular cigarettes	1	male
1	0	5 They look good	1	male
1	0	1 Less harmful than regular cigarettes	1	male
1	0	6 They taste good	2	female
1	0	1 Less harmful than regular cigarettes	1	male
1	0	5 They look good	1	male
1	0	1 Less harmful than regular cigarettes	1	male
1	0	5 They look good	1	male
1	0	6 They taste good	1	female
1	0	6 They taste good	1	male
1	0	5 They look good	1	male
1	0	6 They taste good	2	female
1	0	5 They look good	1	male
1	0	5 They look good	1	male
1	0	5 They look good	1	female
1	0	5 They look good	1	male
1	0	5 They look good	1	male
1	0	6 They taste good	1	female
1	0	1 Less harmful than regular cigarettes	2	male
1	0	1 Less harmful than regular cigarettes	1	male
1	0	4 Reduce the consumption of regular cigarettes	1	male
1	0	4 Reduce the consumption of regular cigarettes	1	male
1	0	5 They look good	1	male
1	0	5 They look good	1	male
1	0	6 They taste good	1	female
1	0	1 Less harmful than regular cigarettes	1	male
1	0	5 They look good	1	male
1	0	6 They taste good	1	male
1	0	5 They look good	1	male
1	0	5 They look good	1	male
1	0	1 Less harmful than regular cigarettes	1	male
1	0	6 They taste good	1	male
1	0	6 They taste good	1	male
1	0	5 They look good	1	male
1	0	1 Less harmful than regular cigarettes	1	male
1	0	6 They taste good	1	male
1	0	1 Less harmful than regular cigarettes	1	male
1	0	1 Less harmful than regular cigarettes	1	male
1	0	3 Help quit regular cigarettes	1	male
1	0	5 They look good	1	male
1	0	5 They look good	1	female
1	0	3 Help quit regular cigarettes	1	male
1	0	3 Help quit regular cigarettes	1	male
1	0	5 They look good	1	male
1	0	1 Less harmful than regular cigarettes	1	male
1	0	6 They taste good	1	male
1	0	6 They taste good	1	male
1	0	5 They look good	1	female
1	0	5 They look good	2	male
1	0	5 They look good	1	male
1	0	7 Other	1	male
1	0	5 They look good	1	male
1	0	6 They taste good	1	male
1	0	3 Help quit regular cigarettes	1	male
1	0	1 Less harmful than regular cigarettes	1	female
1	0	6 They taste good	1	female
1	0	6 They taste good	1	male
1	0	5 They look good	1	male
1	0	6 They taste good	1	male
1	0	1 Less harmful than regular cigarettes	1	male
1	0	5 They look good	1	female
1	0	6 They taste good	1	male
1	0	4 Reduce the consumption of regular cigarettes	1	male
1	0	5 They look good	1	female
1	0	5 They look good	1	male
1	0	5 They look good	1	male
1	0	1 Less harmful than regular cigarettes	1	male
1	0	6 They taste good	1	male
1	0	1 Less harmful than regular cigarettes	1	male
1	0	4 Reduce the consumption of regular cigarettes	1	male
1	0	5 They look good	1	male
1	0	1 Less harmful than regular cigarettes	1	male
1	0	1 Less harmful than regular cigarettes	1	male
1	0	1 Less harmful than regular cigarettes	1	male
1	0	5 They look good	1	female
1	0	1 Less harmful than regular cigarettes	1	male
1	0	6 They taste good	1	male
1	0	4 Reduce the consumption of regular cigarettes	1	male
1	0	1 Less harmful than regular cigarettes	1	male
1	0	1 Less harmful than regular cigarettes	1	male
1	0	5 They look good	1	female
1	0	1 Less harmful than regular cigarettes	2	male
1	0	1 Less harmful than regular cigarettes	1	male
1	0	1 Less harmful than regular cigarettes	1	male
1	0	1 Less harmful than regular cigarettes	1	male
1	0	1 Less harmful than regular cigarettes	1	male
1	0	1 Less harmful than regular cigarettes	1	male
1	0	6 They taste good	1	male
1	0	6 They taste good	1	female
1	0	5 They look good	1	male
1	0	5 They look good	1	male
1	0	1 Less harmful than regular cigarettes	1	male
1	0	4 Reduce the consumption of regular cigarettes	1	male
1	0	1 Less harmful than regular cigarettes	1	male
1	0	6 They taste good	1	male
1	0	5 They look good	1	male
1	0	5 They look good	1	male
1	0	1 Less harmful than regular cigarettes	1	male
1	0	5 They look good	1	male
1	0	1 Less harmful than regular cigarettes	1	male
1	0	5 They look good	1	male
1	0	1 Less harmful than regular cigarettes	1	male
1	0	3 Help quit regular cigarettes	1	male
1	0	5 They look good	1	male
1	0	5 They look good	1	male
1	0	6 They taste good	1	male
1	0	1 Less harmful than regular cigarettes	1	male
1	0	1 Less harmful than regular cigarettes	1	male
1	0	4 Reduce the consumption of regular cigarettes	1	male
1	0	5 They look good	1	male
1	0	6 They taste good	1	male
1	0	6 They taste good	1	male
1	0	6 They taste good	1	male
1	0	5 They look good	1	male
1	0	1 Less harmful than regular cigarettes	1	male
1	0	1 Less harmful than regular cigarettes	1	male
1	0	6 They taste good	1	male
1	0	3 Help quit regular cigarettes	2	male
1	0	1 Less harmful than regular cigarettes	1	male
1	0	6 They taste good	1	male
1	0	4 Reduce the consumption of regular cigarettes	1	male
1	0	1 Less harmful than regular cigarettes	1	male
1	0	1 Less harmful than regular cigarettes	1	male
1	0	3 Help quit regular cigarettes	1	male
1	0	6 They taste good	1	male
1	0	5 They look good	1	male
1	0	5 They look good	1	male
1	0	4 Reduce the consumption of regular cigarettes	1	male
1	0	5 They look good	1	male
1	0	1 Less harmful than regular cigarettes	1	male
1	0	6 They taste good	1	male
1	0	4 Reduce the consumption of regular cigarettes	1	male
1	0	6 They taste good	1	male
1	0	1 Less harmful than regular cigarettes	1	male
1	0	6 They taste good	1	male
1	0	5 They look good	1	male
1	0	5 They look good	1	male
1	0	6 They taste good	1	male
1	0	5 They look good	2	male
1	0	5 They look good	1	male
1	0	6 They taste good	1	male
1	0	5 They look good	2	male
1	0	5 They look good	1	male
1	0	6 They taste good	1	male
1	0	6 They taste good	1	male
1	0	5 They look good	1	male
1	0	5 They look good	1	male
1	0	1 Less harmful than regular cigarettes	1	male
1	0	6 They taste good	1	male
1	0	6 They taste good	1	male
1	0	3 Help quit regular cigarettes	1	male
1	0	5 They look good	2	male
1	0	5 They look good	1	male
1	0	5 They look good	1	male
1	0	5 They look good	1	male
1	0	5 They look good	1	male
1	0	6 They taste good	1	male
1	0	6 They taste good	1	male
1	0	6 They taste good	1	male
1	0	6 They taste good	1	male
1	0	5 They look good	1	male
1	0	5 They look good	1	male
1	0	5 They look good	1	male
1	0	6 They taste good	1	male
1	0	6 They taste good	1	male
1	0	3 Help quit regular cigarettes	1	male
1	0	6 They taste good	1	female
1	0	6 They taste good	1	female
1	0	5 They look good	1	male
1	0	5 They look good	1	male
1	0	4 Reduce the consumption of regular cigarettes	1	male
1	0	5 They look good	1	male
1	0	5 They look good	1	male
1	0	6 They taste good	1	female
1	0	1 Less harmful than regular cigarettes	1	male
1	0	5 They look good	1	male
1	0	6 They taste good	1	male
1	0	1 Less harmful than regular cigarettes	1	male
1	0	5 They look good	1	male
1	0	1 Less harmful than regular cigarettes	1	male
1	0	6 They taste good	1	male
1	0	1 Less harmful than regular cigarettes	1	male
1	0	1 Less harmful than regular cigarettes	1	male
1	0	6 They taste good	1	male
1	0	6 They taste good	1	male
1	0	1 Less harmful than regular cigarettes	1	male
1	0	1 Less harmful than regular cigarettes	2	female
1	0	6 They taste good	1	male
1	0	5 They look good	1	female
1	0	6 They taste good	1	female
1	0	1 Less harmful than regular cigarettes	1	male
1	0	1 Less harmful than regular cigarettes	1	male
1	0	1 Less harmful than regular cigarettes	1	male
1	0	6 They taste good	1	male
1	0	7 Other	1	male
1	0	1 Less harmful than regular cigarettes	1	male
1	0	1 Less harmful than regular cigarettes	1	male
1	0	5 They look good	1	female
1	0	5 They look good	1	male
1	0	4 Reduce the consumption of regular cigarettes	1	male
1	0	1 Less harmful than regular cigarettes	1	male
1	0	1 Less harmful than regular cigarettes	1	male
1	0	1 Less harmful than regular cigarettes	1	male
1	0	5 They look good	1	male
1	0	5 They look good	1	male
1	0	6 They taste good	1	male
1	0	5 They look good	1	male
1	0	1 Less harmful than regular cigarettes	1	male
1	0	6 They taste good	1	male
1	0	5 They look good	1	female
1	0	5 They look good	1	female
1	0	6 They taste good	1	male
1	0	7 Other	1	male
1	0	6 They taste good	1	male
1	0	6 They taste good	1	female
1	0	5 They look good	1	male
1	0	5 They look good	1	male
1	0	3 Help quit regular cigarettes	1	male
1	0	5 They look good	1	male
1	0	5 They look good	1	male
1	0	5 They look good	1	male
1	0	6 They taste good	1	male
1	0	1 Less harmful than regular cigarettes	1	male
1	0	5 They look good	1	male
1	0	5 They look good	1	female
1	0	5 They look good	1	male
1	0	7 Other	1	male
1	0	4 Reduce the consumption of regular cigarettes	1	male
1	0	6 They taste good	1	male
1	0	5 They look good	1	male
1	0	7 Other	1	male
1	0	1 Less harmful than regular cigarettes	1	male
1	0	1 Less harmful than regular cigarettes	1	male
1	0	5 They look good	1	male
1	0	1 Less harmful than regular cigarettes	1	male
1	0	1 Less harmful than regular cigarettes	1	male
1	0	5 They look good	1	female
1	0	7 Other	1	male
1	0	6 They taste good	1	male
1	0	6 They taste good	1	male
1	0	6 They taste good	1	male
1	0	5 They look good	1	male
1	0	4 Reduce the consumption of regular cigarettes	1	male
1	0	6 They taste good	2	female
1	0	1 Less harmful than regular cigarettes	1	male
1	0	6 They taste good	1	male
1	0	1 Less harmful than regular cigarettes	1	male
1	0	4 Reduce the consumption of regular cigarettes	1	male
1	0	3 Help quit regular cigarettes	1	male
1	0	6 They taste good	1	male
1	0	6 They taste good	1	male
1	0	4 Reduce the consumption of regular cigarettes	1	male
1	0	5 They look good	1	male
1	0	1 Less harmful than regular cigarettes	1	male
1	0	6 They taste good	1	male
1	0	5 They look good	1	male
1	0	5 They look good	1	male
1	0	5 They look good	1	male
1	0	7 Other	1	male
1	0	6 They taste good	1	male
1	0	1 Less harmful than regular cigarettes	1	male
1	0	5 They look good	1	male
1	0	5 They look good	1	male
1	0	7 Other	1	male
1	0	4 Reduce the consumption of regular cigarettes	1	male
1	0	6 They taste good	1	male
1	0	5 They look good	1	male
1	0	5 They look good	1	female
1	0	6 They taste good	1	male
1	0	4 Reduce the consumption of regular cigarettes	1	male
1	0	5 They look good	1	male
1	0	5 They look good	1	male
1	0	6 They taste good	1	male
1	0	5 They look good	1	male
1	0	6 They taste good	1	male
1	0	1 Less harmful than regular cigarettes	1	male
1	0	1 Less harmful than regular cigarettes	1	male
1	0	4 Reduce the consumption of regular cigarettes	1	male
1	0	4 Reduce the consumption of regular cigarettes	1	male
1	0	4 Reduce the consumption of regular cigarettes	1	male
1	0	5 They look good	1	male
1	0	4 Reduce the consumption of regular cigarettes	1	male
1	0	6 They taste good	1	male
1	0	1 Less harmful than regular cigarettes	1	male
1	0	6 They taste good	1	male
1	0	6 They taste good	2	male
1	0	3 Help quit regular cigarettes	1	male
1	0	5 They look good	1	male
1	0	5 They look good	1	male
1	0	1 Less harmful than regular cigarettes	1	male
1	0	5 They look good	1	male
1	0	6 They taste good	1	male
1	0	5 They look good	1	female
1	0	1 Less harmful than regular cigarettes	1	male
1	0	5 They look good	1	male
1	0	4 Reduce the consumption of regular cigarettes	1	male
1	0	4 Reduce the consumption of regular cigarettes	1	male
1	0	6 They taste good	1	male
1	0	6 They taste good	1	male
1	0	4 Reduce the consumption of regular cigarettes	1	female
1	0	1 Less harmful than regular cigarettes	1	male
1	0	5 They look good	1	male
1	0	6 They taste good	1	female
1	0	6 They taste good	1	male
1	0	5 They look good	1	male
1	0	5 They look good	1	male
1	0	4 Reduce the consumption of regular cigarettes	1	male
1	0	5 They look good	1	male
1	0	7 Other	1	male
1	0	6 They taste good	1	male
1	0	1 Less harmful than regular cigarettes	1	female
1	0	5 They look good	1	male
1	0	6 They taste good	1	male
1	0	4 Reduce the consumption of regular cigarettes	1	male
1	0	6 They taste good	1	male
1	0	6 They taste good	1	female
1	0	6 They taste good	1	male
1	0	5 They look good	1	male
1	0	6 They taste good	1	male
1	0	4 Reduce the consumption of regular cigarettes	1	male
1	0	7 Other	1	female
1	0	5 They look good	1	male
1	0	5 They look good	1	male
1	0	5 They look good	1	male
1	0	5 They look good	1	male
1	0	1 Less harmful than regular cigarettes	1	male
1	0	1 Less harmful than regular cigarettes	1	male
1	0	1 Less harmful than regular cigarettes	1	male
1	0	5 They look good	1	male
1	0	5 They look good	1	male
1	0	5 They look good	1	male
1	0	1 Less harmful than regular cigarettes	1	male
1	0	7 Other	1	male
1	0	6 They taste good	1	male
1	0	6 They taste good	1	male
1	0	5 They look good	1	male
1	0	5 They look good	1	male
1	0	3 Help quit regular cigarettes	1	male
1	0	5 They look good	1	female
1	0	1 Less harmful than regular cigarettes	1	male
1	0	5 They look good	1	male
1	0	3 Help quit regular cigarettes	1	male
1	0	4 Reduce the consumption of regular cigarettes	1	male
1	0	7 Other	1	male
1	0	5 They look good	1	male
1	0	5 They look good	1	male
1	0	1 Less harmful than regular cigarettes	1	male
1	0	1 Less harmful than regular cigarettes	1	male
1	0	7 Other	1	male
1	0	1 Less harmful than regular cigarettes	1	male
1	0	1 Less harmful than regular cigarettes	1	male
1	0	1 Less harmful than regular cigarettes	1	male
1	0	5 They look good	1	male
1	0	1 Less harmful than regular cigarettes	1	male
1	0	3 Help quit regular cigarettes	1	male
1	0	1 Less harmful than regular cigarettes	1	male
1	0	6 They taste good	1	female
1	0	5 They look good	1	male
1	0	6 They taste good	1	female
1	0	1 Less harmful than regular cigarettes	1	male
1	0	1 Less harmful than regular cigarettes	1	male
1	0	7 Other	1	male
1	0	1 Less harmful than regular cigarettes	1	female
1	0	5 They look good	1	male
1	0	1 Less harmful than regular cigarettes	1	male
1	0	5 They look good	1	male
1	0	1 Less harmful than regular cigarettes	1	male
1	0	6 They taste good	1	male
1	0	5 They look good	1	male
1	0	5 They look good	1	male
1	0	6 They taste good	1	male
1	0	1 Less harmful than regular cigarettes	1	male
1	0	5 They look good	1	female
1	0	4 Reduce the consumption of regular cigarettes	1	male
1	0	1 Less harmful than regular cigarettes	1	male
1	0	5 They look good	1	male
1	0	6 They taste good	1	female
1	0	3 Help quit regular cigarettes	1	male
1	0	1 Less harmful than regular cigarettes	1	male
1	0	4 Reduce the consumption of regular cigarettes	1	female
1	0	6 They taste good	1	male
1	0	6 They taste good	1	male
1	0	1 Less harmful than regular cigarettes	1	male
1	0	4 Reduce the consumption of regular cigarettes	1	male
1	0	5 They look good	1	male
1	0	1 Less harmful than regular cigarettes	1	female
1	0	5 They look good	1	male
1	0	5 They look good	1	male
1	0	1 Less harmful than regular cigarettes	1	female
1	0	5 They look good	1	male
1	0	1 Less harmful than regular cigarettes	1	female
1	0	6 They taste good	1	male
1	0	4 Reduce the consumption of regular cigarettes	1	male
1	0	4 Reduce the consumption of regular cigarettes	1	male
1	0	1 Less harmful than regular cigarettes	1	male
1	0	1 Less harmful than regular cigarettes	1	male
1	0	5 They look good	1	male
1	0	1 Less harmful than regular cigarettes	1	male
1	0	6 They taste good	1	male
1	0	1 Less harmful than regular cigarettes	1	male
1	0	5 They look good	1	male
1	0	1 Less harmful than regular cigarettes	2	male
1	0	4 Reduce the consumption of regular cigarettes	1	male
1	0	1 Less harmful than regular cigarettes	1	male
1	0	5 They look good	1	male
1	0	6 They taste good	1	male
1	0	5 They look good	1	male
1	0	6 They taste good	1	female
1	0	1 Less harmful than regular cigarettes	1	male
1	0	6 They taste good	1	male
1	0	5 They look good	1	male
1	0	4 Reduce the consumption of regular cigarettes	1	male
1	0	4 Reduce the consumption of regular cigarettes	1	male
1	0	1 Less harmful than regular cigarettes	1	male
1	0	1 Less harmful than regular cigarettes	1	male
1	0	3 Help quit regular cigarettes	1	male
1	0	6 They taste good	1	male
1	0	5 They look good	1	male
1	0	6 They taste good	1	male
1	0	1 Less harmful than regular cigarettes	1	male
1	0	1 Less harmful than regular cigarettes	1	male
1	0	5 They look good	1	male
1	0	6 They taste good	1	male
1	0	6 They taste good	1	female
1	0	6 They taste good	1	male
1	0	3 Help quit regular cigarettes	1	male
1	0	5 They look good	1	female
1	0	1 Less harmful than regular cigarettes	1	male
1	0	3 Help quit regular cigarettes	1	female
1	0	1 Less harmful than regular cigarettes	1	male
1	0	5 They look good	1	male
1	0	1 Less harmful than regular cigarettes	1	male
1	0	6 They taste good	2	male
1	0	1 Less harmful than regular cigarettes	1	male
1	0	4 Reduce the consumption of regular cigarettes	1	male
1	0	5 They look good	1	male
1	0	3 Help quit regular cigarettes	1	male
1	0	1 Less harmful than regular cigarettes	1	male
1	0	5 They look good	1	female
1	0	1 Less harmful than regular cigarettes	1	female
1	0	4 Reduce the consumption of regular cigarettes	1	male
1	0	4 Reduce the consumption of regular cigarettes	1	male
1	0	1 Less harmful than regular cigarettes	1	male
1	0	3 Help quit regular cigarettes	1	male
1	0	6 They taste good	1	male
1	0	5 They look good	1	female
1	0	5 They look good	1	male
1	0	5 They look good	1	male
1	0	5 They look good	1	male
1	0	3 Help quit regular cigarettes	1	male
1	0	1 Less harmful than regular cigarettes	1	male
1	0	6 They taste good	1	male
1	0	5 They look good	1	female
1	0	4 Reduce the consumption of regular cigarettes	1	female
1	0	6 They taste good	1	female
1	0	1 Less harmful than regular cigarettes	1	male
1	0	5 They look good	1	female
1	0	5 They look good	1	female
1	0	5 They look good	1	male
1	0	6 They taste good	1	male
1	0	4 Reduce the consumption of regular cigarettes	1	male
1	0	1 Less harmful than regular cigarettes	1	male
1	0	3 Help quit regular cigarettes	1	male
1	0	1 Less harmful than regular cigarettes	1	male
1	0	5 They look good	1	male
1	0	5 They look good	1	female
1	0	5 They look good	1	male
1	0	1 Less harmful than regular cigarettes	1	male
1	0	1 Less harmful than regular cigarettes	1	male
1	0	5 They look good	1	male
1	0	5 They look good	1	male
1	0	4 Reduce the consumption of regular cigarettes	1	male
1	0	1 Less harmful than regular cigarettes	1	male
1	0	5 They look good	1	male
1	0	1 Less harmful than regular cigarettes	1	male
1	0	1 Less harmful than regular cigarettes	1	male
1	0	5 They look good	1	male
1	0	6 They taste good	1	male
1	0	5 They look good	1	male
1	0	5 They look good	1	male
1	0	1 Less harmful than regular cigarettes	1	male
1	0	4 Reduce the consumption of regular cigarettes	1	male
1	0	4 Reduce the consumption of regular cigarettes	1	male
1	0	1 Less harmful than regular cigarettes	1	male
1	0	4 Reduce the consumption of regular cigarettes	1	male
1	0	3 Help quit regular cigarettes	1	male
1	0	1 Less harmful than regular cigarettes	1	male
1	0	6 They taste good	1	male
1	0	6 They taste good	1	male
1	0	1 Less harmful than regular cigarettes	1	male
1	0	1 Less harmful than regular cigarettes	1	male
1	0	5 They look good	1	male
1	0	1 Less harmful than regular cigarettes	1	male
1	0	1 Less harmful than regular cigarettes	1	male
1	0	1 Less harmful than regular cigarettes	1	male
1	0	6 They taste good	1	male
1	0	1 Less harmful than regular cigarettes	1	male
1	0	6 They taste good	1	male
1	0	1 Less harmful than regular cigarettes	1	male
1	0	1 Less harmful than regular cigarettes	1	male
1	0	1 Less harmful than regular cigarettes	1	male
1	0	1 Less harmful than regular cigarettes	1	male
1	0	1 Less harmful than regular cigarettes	1	male
1	0	5 They look good	1	male
1	0	3 Help quit regular cigarettes	1	male
1	0	6 They taste good	1	male
1	0	4 Reduce the consumption of regular cigarettes	1	male
1	0	4 Reduce the consumption of regular cigarettes	1	male
1	0	6 They taste good	1	male
1	0	1 Less harmful than regular cigarettes	1	male
1	0	1 Less harmful than regular cigarettes	1	male
1	0	4 Reduce the consumption of regular cigarettes	1	male
1	0	5 They look good	1	male
1	0	6 They taste good	1	female
1	0	6 They taste good	2	female
1	0	5 They look good	1	female
1	0	5 They look good	1	male
1	0	1 Less harmful than regular cigarettes	1	male
1	0	5 They look good	1	female
1	0	6 They taste good	1	female
1	0	6 They taste good	1	male
1	0	1 Less harmful than regular cigarettes	1	male
1	0	1 Less harmful than regular cigarettes	1	male
1	0	5 They look good	2	female
1	0	5 They look good	1	female
1	0	5 They look good	1	male
1	0	6 They taste good	1	male
1	0	5 They look good	1	male
1	0	5 They look good	1	female
1	0	5 They look good	1	male
1	0	1 Less harmful than regular cigarettes	1	male
1	0	1 Less harmful than regular cigarettes	1	male
1	0	6 They taste good	1	female
1	0	4 Reduce the consumption of regular cigarettes	1	male
1	0	6 They taste good	1	male
1	0	4 Reduce the consumption of regular cigarettes	2	female
1	0	1 Less harmful than regular cigarettes	1	male
1	0	5 They look good	1	male
1	0	1 Less harmful than regular cigarettes	1	male
1	0	5 They look good	1	male
1	0	4 Reduce the consumption of regular cigarettes	1	male
1	0	6 They taste good	1	male
1	0	1 Less harmful than regular cigarettes	1	male
1	0	1 Less harmful than regular cigarettes	1	female
1	0	1 Less harmful than regular cigarettes	1	male
1	0	1 Less harmful than regular cigarettes	1	male
1	0	1 Less harmful than regular cigarettes	1	female
1	0	6 They taste good	1	male
1	0	6 They taste good	1	female
1	0	1 Less harmful than regular cigarettes	1	male
1	0	4 Reduce the consumption of regular cigarettes	1	male
1	0	5 They look good	1	male
1	0	6 They taste good	1	male
1	0	1 Less harmful than regular cigarettes	1	male
1	0	5 They look good	1	male
1	0	4 Reduce the consumption of regular cigarettes	1	male
1	0	5 They look good	1	female
1	0	5 They look good	1	male
1	0	1 Less harmful than regular cigarettes	1	male
1	0	1 Less harmful than regular cigarettes	1	male
1	0	4 Reduce the consumption of regular cigarettes	1	female
1	0	1 Less harmful than regular cigarettes	1	male
1	0	5 They look good	2	female
1	0	4 Reduce the consumption of regular cigarettes	1	male
1	0	5 They look good	1	male
1	0	1 Less harmful than regular cigarettes	1	male
1	0	6 They taste good	1	male
1	0	1 Less harmful than regular cigarettes	1	female
1	0	6 They taste good	1	male
1	0	4 Reduce the consumption of regular cigarettes	1	male
1	0	5 They look good	1	male
1	0	1 Less harmful than regular cigarettes	1	male
1	0	5 They look good	1	male
1	0	5 They look good	1	male
1	0	1 Less harmful than regular cigarettes	1	male
1	0	6 They taste good	1	male
1	0	3 Help quit regular cigarettes	1	male
1	0	1 Less harmful than regular cigarettes	1	male
1	0	1 Less harmful than regular cigarettes	1	male
1	0	1 Less harmful than regular cigarettes	1	female
1	0	1 Less harmful than regular cigarettes	1	male
1	0	1 Less harmful than regular cigarettes	1	male
1	0	7 Other	1	male
1	0	1 Less harmful than regular cigarettes	1	male
1	0	6 They taste good	1	male
1	0	3 Help quit regular cigarettes	1	male
1	0	4 Reduce the consumption of regular cigarettes	1	male
1	0	6 They taste good	1	male
1	0	1 Less harmful than regular cigarettes	1	male
1	0	1 Less harmful than regular cigarettes	1	male
1	0	4 Reduce the consumption of regular cigarettes	1	male
1	0	5 They look good	2	female
1	0	4 Reduce the consumption of regular cigarettes	1	female
1	0	1 Less harmful than regular cigarettes	1	female
1	0	1 Less harmful than regular cigarettes	1	male
1	0	5 They look good	1	male
1	0	6 They taste good	1	male
1	0	1 Less harmful than regular cigarettes	1	male
1	0	4 Reduce the consumption of regular cigarettes	1	female
1	0	3 Help quit regular cigarettes	1	male
1	0	6 They taste good	1	male
1	0	1 Less harmful than regular cigarettes	1	male
1	0	1 Less harmful than regular cigarettes	1	male
1	0	5 They look good	1	male
1	0	1 Less harmful than regular cigarettes	1	male
1	0	5 They look good	1	male
1	0	5 They look good	1	male
1	0	4 Reduce the consumption of regular cigarettes	1	male
1	0	5 They look good	1	male
1	0	1 Less harmful than regular cigarettes	1	male
1	0	1 Less harmful than regular cigarettes	1	male
1	0	6 They taste good	1	female
1	0	1 Less harmful than regular cigarettes	1	male
1	0	1 Less harmful than regular cigarettes	1	male
1	0	4 Reduce the consumption of regular cigarettes	1	male
1	0	6 They taste good	1	male
1	0	6 They taste good	1	male
1	0	5 They look good	1	female
1	0	1 Less harmful than regular cigarettes	1	female
1	0	5 They look good	1	female
1	0	1 Less harmful than regular cigarettes	1	male
1	0	4 Reduce the consumption of regular cigarettes	1	female
1	0	4 Reduce the consumption of regular cigarettes	1	female
1	0	5 They look good	1	male
1	0	1 Less harmful than regular cigarettes	1	female
1	0	1 Less harmful than regular cigarettes	1	female
1	0	4 Reduce the consumption of regular cigarettes	1	male
1	0	5 They look good	1	male
1	0	7 Other	1	male
1	0	5 They look good	1	male
1	0	1 Less harmful than regular cigarettes	1	male
1	0	1 Less harmful than regular cigarettes	1	male
1	0	5 They look good	1	male
1	0	4 Reduce the consumption of regular cigarettes	1	male
1	0	4 Reduce the consumption of regular cigarettes	1	male
1	0	6 They taste good	1	male
1	0	1 Less harmful than regular cigarettes	1	male
1	0	5 They look good	1	male
1	0	4 Reduce the consumption of regular cigarettes	1	male
1	0	1 Less harmful than regular cigarettes	1	male
1	0	1 Less harmful than regular cigarettes	1	male
1	0	1 Less harmful than regular cigarettes	1	male
1	0	5 They look good	1	male
1	0	6 They taste good	2	female
1	0	5 They look good	1	male
1	0	1 Less harmful than regular cigarettes	1	male
1	0	6 They taste good	1	male
1	0	4 Reduce the consumption of regular cigarettes	1	female
1	0	6 They taste good	1	male
1	0	6 They taste good	1	male
1	0	5 They look good	1	male
1	0	5 They look good	1	male
1	0	1 Less harmful than regular cigarettes	1	male
1	0	5 They look good	1	male
1	0	5 They look good	1	male
1	0	6 They taste good	1	male
1	0	1 Less harmful than regular cigarettes	1	male
1	0	6 They taste good	1	male
1	0	5 They look good	1	female
1	0	6 They taste good	1	female
1	0	1 Less harmful than regular cigarettes	1	male
1	0	1 Less harmful than regular cigarettes	1	male
1	0	1 Less harmful than regular cigarettes	1	male
1	0	5 They look good	1	male
1	0	7 Other	1	male
1	0	1 Less harmful than regular cigarettes	1	male
1	0	1 Less harmful than regular cigarettes	1	male
1	0	6 They taste good	1	male
1	0	4 Reduce the consumption of regular cigarettes	1	male
1	0	1 Less harmful than regular cigarettes	1	male
1	0	6 They taste good	1	male
1	0	4 Reduce the consumption of regular cigarettes	1	male
1	0	5 They look good	1	female
1	0	5 They look good	1	male
1	0	5 They look good	1	male
1	0	1 Less harmful than regular cigarettes	1	female
1	0	1 Less harmful than regular cigarettes	1	male
1	0	5 They look good	1	male
1	0	1 Less harmful than regular cigarettes	1	male
1	0	5 They look good	1	female
1	0	1 Less harmful than regular cigarettes	1	male
1	0	1 Less harmful than regular cigarettes	1	male
1	0	5 They look good	1	male
1	0	5 They look good	1	male
1	0	1 Less harmful than regular cigarettes	1	female
1	0	1 Less harmful than regular cigarettes	1	male
1	0	4 Reduce the consumption of regular cigarettes	1	male
1	0	5 They look good	1	male
1	0	1 Less harmful than regular cigarettes	1	male
1	0	4 Reduce the consumption of regular cigarettes	1	male
1	0	5 They look good	1	female
1	0	1 Less harmful than regular cigarettes	1	male
1	0	1 Less harmful than regular cigarettes	1	female
1	0	1 Less harmful than regular cigarettes	1	male
1	0	1 Less harmful than regular cigarettes	1	male
1	0	3 Help quit regular cigarettes	1	male
1	0	1 Less harmful than regular cigarettes	1	male
1	0	1 Less harmful than regular cigarettes	1	male
1	0	5 They look good	1	male
1	0	4 Reduce the consumption of regular cigarettes	1	male
1	0	1 Less harmful than regular cigarettes	1	male
1	0	5 They look good	1	male
1	0	6 They taste good	1	male
1	0	5 They look good	1	female
1	0	6 They taste good	1	male
1	0	4 Reduce the consumption of regular cigarettes	1	male
1	0	3 Help quit regular cigarettes	1	male
1	0	1 Less harmful than regular cigarettes	1	male
1	0	4 Reduce the consumption of regular cigarettes	1	male
1	0	1 Less harmful than regular cigarettes	1	male
1	0	1 Less harmful than regular cigarettes	1	male
1	0	5 They look good	1	male
1	0	7 Other	1	male
1	0	6 They taste good	1	male
1	0	5 They look good	1	male
1	0	4 Reduce the consumption of regular cigarettes	1	male
1	0	4 Reduce the consumption of regular cigarettes	1	male
1	0	6 They taste good	1	male
1	0	6 They taste good	1	male
1	0	6 They taste good	1	male
1	0	6 They taste good	1	male
1	0	5 They look good	1	male
1	0	5 They look good	1	male
1	0	7 Other	1	male
1	0	5 They look good	1	male
1	0	1 Less harmful than regular cigarettes	1	male
1	0	1 Less harmful than regular cigarettes	1	male
1	0	5 They look good	1	male
1	0	5 They look good	1	male
1	0	5 They look good	1	male
1	0	6 They taste good	1	male
1	0	5 They look good	1	male
1	0	1 Less harmful than regular cigarettes	1	male
1	0	1 Less harmful than regular cigarettes	1	male
1	0	3 Help quit regular cigarettes	1	male
1	0	3 Help quit regular cigarettes	1	male
1	0	5 They look good	2	male
1	0	3 Help quit regular cigarettes	1	male
1	0	5 They look good	1	male
1	0	1 Less harmful than regular cigarettes	1	male
1	0	6 They taste good	1	male
1	0	1 Less harmful than regular cigarettes	1	male
1	0	5 They look good	1	male
1	0	1 Less harmful than regular cigarettes	1	male
1	0	5 They look good	1	male
1	0	1 Less harmful than regular cigarettes	1	male
1	0	6 They taste good	1	male
1	0	4 Reduce the consumption of regular cigarettes	1	male
1	0	6 They taste good	1	male
1	0	4 Reduce the consumption of regular cigarettes	1	male
1	0	7 Other	1	male
1	0	5 They look good	1	male
1	0	5 They look good	1	male
1	0	5 They look good	1	male
1	0	6 They taste good	1	male
1	0	5 They look good	1	male
1	0	5 They look good	1	male
1	0	6 They taste good	1	male
1	0	5 They look good	2	male
1	0	5 They look good	2	male
1	0	5 They look good	1	male
1	0	5 They look good	1	male
1	0	5 They look good	1	male
1	0	5 They look good	1	male
1	0	5 They look good	1	male
1	0	5 They look good	1	male
1	0	5 They look good	1	male
1	0	6 They taste good	1	male
1	0	6 They taste good	1	male
1	0	5 They look good	1	male
1	0	5 They look good	1	male
1	0	6 They taste good	1	male
1	0	6 They taste good	1	male
1	0	6 They taste good	1	male
1	0	1 Less harmful than regular cigarettes	1	male
1	0	1 Less harmful than regular cigarettes	1	male
1	0	5 They look good	1	male
1	0	5 They look good	1	male
1	0	6 They taste good	1	male
1	0	5 They look good	1	male
1	0	6 They taste good	1	male
1	0	6 They taste good	1	male
1	0	1 Less harmful than regular cigarettes	1	male
1	0	1 Less harmful than regular cigarettes	1	male
1	0	5 They look good	1	male
1	0	5 They look good	2	male
1	0	6 They taste good	2	female
1	0	3 Help quit regular cigarettes	1	male
1	0	4 Reduce the consumption of regular cigarettes	1	male
1	0	6 They taste good	1	male
1	0	6 They taste good	2	female
1	0	5 They look good	1	female
1	0	5 They look good	1	male
1	0	5 They look good	1	female
1	0	3 Help quit regular cigarettes	1	male
1	0	5 They look good	1	male
1	0	1 Less harmful than regular cigarettes	1	male
1	0	1 Less harmful than regular cigarettes	1	male
1	0	5 They look good	1	male
1	0	6 They taste good	1	male
1	0	5 They look good	1	male
1	0	6 They taste good	1	male
1	0	5 They look good	1	male
1	0	1 Less harmful than regular cigarettes	1	male
1	0	6 They taste good	1	male
1	0	1 Less harmful than regular cigarettes	1	male
1	0	4 Reduce the consumption of regular cigarettes	1	male
1	0	7 Other	1	male
1	0	5 They look good	1	male
1	0	5 They look good	1	male
1	0	5 They look good	1	male
1	0	5 They look good	1	male
1	0	1 Less harmful than regular cigarettes	1	male
1	0	4 Reduce the consumption of regular cigarettes	1	female
1	0	1 Less harmful than regular cigarettes	1	male
1	0	5 They look good	1	male
1	0	1 Less harmful than regular cigarettes	1	female
1	0	6 They taste good	1	male
1	0	1 Less harmful than regular cigarettes	1	female
1	0	1 Less harmful than regular cigarettes	1	male
1	0	5 They look good	1	male
1	0	6 They taste good	1	male
1	0	1 Less harmful than regular cigarettes	1	female
1	0	5 They look good	1	male
1	0	1 Less harmful than regular cigarettes	1	male
1	0	5 They look good	1	male
1	0	1 Less harmful than regular cigarettes	1	male
1	0	4 Reduce the consumption of regular cigarettes	1	male
1	0	6 They taste good	1	male
1	0	5 They look good	1	male
1	0	1 Less harmful than regular cigarettes	1	male
1	0	7 Other	1	male
1	0	5 They look good	1	male
1	0	6 They taste good	1	male
1	0	5 They look good	1	male
1	0	3 Help quit regular cigarettes	1	male
1	0	6 They taste good	1	female
1	0	5 They look good	1	male
1	0	1 Less harmful than regular cigarettes	1	male
1	0	5 They look good	1	male
1	0	5 They look good	1	male
1	0	1 Less harmful than regular cigarettes	1	female
1	0	1 Less harmful than regular cigarettes	1	male
1	0	5 They look good	1	male
1	0	1 Less harmful than regular cigarettes	1	male
1	0	6 They taste good	1	male
1	0	1 Less harmful than regular cigarettes	1	male
1	0	5 They look good	1	male
1	0	5 They look good	1	male
1	0	5 They look good	1	male
1	0	6 They taste good	1	male
1	0	3 Help quit regular cigarettes	1	male
1	0	1 Less harmful than regular cigarettes	1	male
1	0	6 They taste good	1	male
1	0	1 Less harmful than regular cigarettes	1	male
1	0	6 They taste good	1	male
1	0	6 They taste good	1	male
1	0	6 They taste good	1	male
1	0	5 They look good	1	male
1	0	5 They look good	1	male
1	0	6 They taste good	1	male
1	0	5 They look good	1	male
1	0	5 They look good	1	male
1	0	4 Reduce the consumption of regular cigarettes	1	male
1	0	5 They look good	1	female
1	0	5 They look good	1	male
1	0	1 Less harmful than regular cigarettes	1	male
1	0	1 Less harmful than regular cigarettes	1	male
1	0	3 Help quit regular cigarettes	1	male
1	0	5 They look good	1	female
1	0	6 They taste good	1	male
1	0	6 They taste good	1	male
1	0	5 They look good	1	male
1	0	6 They taste good	1	male
1	0	4 Reduce the consumption of regular cigarettes	1	male
1	0	1 Less harmful than regular cigarettes	1	male
1	0	5 They look good	1	male
1	0	6 They taste good	1	male
1	0	5 They look good	1	male
1	0	1 Less harmful than regular cigarettes	1	male
1	0	1 Less harmful than regular cigarettes	1	female
1	0	6 They taste good	1	male
1	0	6 They taste good	1	male
1	0	5 They look good	1	male
1	0	4 Reduce the consumption of regular cigarettes	1	male
1	0	6 They taste good	1	male
1	0	5 They look good	1	male
1	0	7 Other	1	male
1	0	5 They look good	1	male
1	0	5 They look good	1	male
1	0	7 Other	1	male
1	0	1 Less harmful than regular cigarettes	1	male
1	0	6 They taste good	1	male
1	0	5 They look good	1	male
1	0	5 They look good	1	male
1	0	1 Less harmful than regular cigarettes	1	male
1	0	6 They taste good	1	female
1	0	4 Reduce the consumption of regular cigarettes	1	male
1	0	5 They look good	1	male
1	0	6 They taste good	1	male
1	0	1 Less harmful than regular cigarettes	1	male
1	0	1 Less harmful than regular cigarettes	1	male
1	0	1 Less harmful than regular cigarettes	1	male
1	0	6 They taste good	1	male
1	0	1 Less harmful than regular cigarettes	1	male
1	0	5 They look good	1	male
1	0	6 They taste good	2	male
1	0	6 They taste good	1	male
1	0	6 They taste good	1	male
1	0	4 Reduce the consumption of regular cigarettes	1	male
1	0	5 They look good	1	male
1	0	1 Less harmful than regular cigarettes	1	female
1	0	3 Help quit regular cigarettes	1	male
1	0	1 Less harmful than regular cigarettes	1	male
1	0	7 Other	1	female
1	0	1 Less harmful than regular cigarettes	1	male
1	0	6 They taste good	1	male
1	0	4 Reduce the consumption of regular cigarettes	1	male
1	0	7 Other	1	male
1	0	5 They look good	1	male
1	0	4 Reduce the consumption of regular cigarettes	1	male
1	0	6 They taste good	1	male
1	0	6 They taste good	1	male
1	0	5 They look good	1	male
1	0	6 They taste good	1	male
1	0	5 They look good	1	male
1	0	3 Help quit regular cigarettes	1	male
1	0	5 They look good	1	male
1	0	6 They taste good	1	male
1	0	1 Less harmful than regular cigarettes	1	male
1	0	7 Other	1	male
1	0	4 Reduce the consumption of regular cigarettes	1	male
1	0	1 Less harmful than regular cigarettes	1	female
1	0	5 They look good	1	male
1	0	3 Help quit regular cigarettes	1	male
1	0	6 They taste good	1	male
1	0	6 They taste good	1	male
1	0	4 Reduce the consumption of regular cigarettes	1	male
1	0	1 Less harmful than regular cigarettes	1	male
1	0	5 They look good	1	male
1	0	5 They look good	1	male
1	0	6 They taste good	1	male
1	0	1 Less harmful than regular cigarettes	1	male
1	0	1 Less harmful than regular cigarettes	1	male
1	0	6 They taste good	1	male
1	0	6 They taste good	1	male
1	0	5 They look good	1	male
1	0	5 They look good	1	male
1	0	4 Reduce the consumption of regular cigarettes	1	male
1	0	6 They taste good	2	male
1	0	1 Less harmful than regular cigarettes	1	male
1	0	5 They look good	1	male
1	0	5 They look good	1	male
1	0	5 They look good	1	male
1	0	6 They taste good	1	male
1	0	6 They taste good	1	male
1	0	6 They taste good	1	male
1	0	6 They taste good	1	male
1	0	6 They taste good	1	male
1	0	5 They look good	1	male
1	0	6 They taste good	1	male
1	0	7 Other	1	male
1	0	5 They look good	1	male
1	0	1 Less harmful than regular cigarettes	1	male
1	0	5 They look good	1	male
1	0	5 They look good	1	male
1	0	1 Less harmful than regular cigarettes	1	male
1	0	5 They look good	1	male
1	0	1 Less harmful than regular cigarettes	1	male
1	0	1 Less harmful than regular cigarettes	1	male
1	0	1 Less harmful than regular cigarettes	1	male
1	0	1 Less harmful than regular cigarettes	1	male
1	0	1 Less harmful than regular cigarettes	1	male
1	0	5 They look good	1	male
1	0	5 They look good	1	male
1	0	7 Other	1	male
1	0	4 Reduce the consumption of regular cigarettes	1	female
1	0	7 Other	1	male
1	0	6 They taste good	1	female
1	0	7 Other	1	male
1	0	1 Less harmful than regular cigarettes	1	male
1	0	5 They look good	1	female
1	0	5 They look good	1	male
1	0	6 They taste good	1	male
1	0	6 They taste good	1	male
1	0	7 Other	1	male
1	0	1 Less harmful than regular cigarettes	1	male
1	0	7 Other	1	male
1	0	1 Less harmful than regular cigarettes	1	male
1	0	1 Less harmful than regular cigarettes	1	male
1	0	3 Help quit regular cigarettes	1	male
1	0	5 They look good	1	male
1	0	6 They taste good	1	male
1	0	1 Less harmful than regular cigarettes	1	male
1	0	4 Reduce the consumption of regular cigarettes	1	female
1	0	5 They look good	1	female
1	0	5 They look good	1	female
1	0	1 Less harmful than regular cigarettes	1	female
1	0	1 Less harmful than regular cigarettes	1	female
1	0	5 They look good	1	male
1	0	6 They taste good	1	male
1	0	5 They look good	1	male
1	0	5 They look good	1	male
1	0	6 They taste good	1	male
1	0	5 They look good	1	male
1	0	6 They taste good	1	male
1	0	1 Less harmful than regular cigarettes	1	male
1	0	6 They taste good	1	male
1	0	5 They look good	1	male
1	0	4 Reduce the consumption of regular cigarettes	1	male
1	0	4 Reduce the consumption of regular cigarettes	1	male
1	0	4 Reduce the consumption of regular cigarettes	1	male
1	0	5 They look good	1	male
1	0	5 They look good	1	male
1	0	1 Less harmful than regular cigarettes	1	male
1	0	7 Other	1	male
1	0	5 They look good	1	male
1	0	5 They look good	1	female
1	0	4 Reduce the consumption of regular cigarettes	1	male
1	0	1 Less harmful than regular cigarettes	1	male
1	0	6 They taste good	1	female
1	0	6 They taste good	1	male
1	0	1 Less harmful than regular cigarettes	1	female
1	0	5 They look good	1	male
1	0	6 They taste good	1	male
1	0	1 Less harmful than regular cigarettes	1	female
1	0	4 Reduce the consumption of regular cigarettes	1	male
1	0	6 They taste good	1	male
1	0	1 Less harmful than regular cigarettes	1	male
1	0	5 They look good	1	male
1	0	7 Other	1	male
1	0	5 They look good	1	male
1	0	5 They look good	1	male
1	0	1 Less harmful than regular cigarettes	1	male
1	0	5 They look good	1	male
1	0	4 Reduce the consumption of regular cigarettes	2	female
1	0	1 Less harmful than regular cigarettes	1	male
1	0	5 They look good	1	male
1	0	5 They look good	1	female
1	0	1 Less harmful than regular cigarettes	1	female
1	0	5 They look good	1	male
1	0	1 Less harmful than regular cigarettes	1	male
1	0	6 They taste good	1	male
1	0	1 Less harmful than regular cigarettes	1	male
1	0	6 They taste good	1	male
1	0	1 Less harmful than regular cigarettes	1	male
1	0	1 Less harmful than regular cigarettes	1	male
1	0	5 They look good	1	male
1	0	1 Less harmful than regular cigarettes	1	male
1	0	1 Less harmful than regular cigarettes	1	male
1	0	5 They look good	1	male
1	0	5 They look good	1	male
1	0	1 Less harmful than regular cigarettes	1	male
1	0	1 Less harmful than regular cigarettes	1	male
1	0	5 They look good	1	male
1	0	4 Reduce the consumption of regular cigarettes	1	male
1	0	4 Reduce the consumption of regular cigarettes	1	male
1	0	4 Reduce the consumption of regular cigarettes	1	male
1	0	4 Reduce the consumption of regular cigarettes	1	male
1	0	4 Reduce the consumption of regular cigarettes	1	female
1	0	3 Help quit regular cigarettes	1	male
1	0	4 Reduce the consumption of regular cigarettes	1	male
1	0	5 They look good	1	male
1	0	7 Other	1	male
1	0	1 Less harmful than regular cigarettes	1	male
1	0	1 Less harmful than regular cigarettes	1	male
1	0	1 Less harmful than regular cigarettes	1	male
1	0	6 They taste good	1	male
1	0	1 Less harmful than regular cigarettes	1	male
1	0	5 They look good	1	male
1	0	4 Reduce the consumption of regular cigarettes	1	male
1	0	5 They look good	1	male
1	0	4 Reduce the consumption of regular cigarettes	1	male
1	0	6 They taste good	1	male
1	0	5 They look good	1	male
1	0	5 They look good	1	male
1	0	5 They look good	1	male
1	0	3 Help quit regular cigarettes	1	male
1	0	6 They taste good	1	male
1	0	1 Less harmful than regular cigarettes	1	male
1	0	1 Less harmful than regular cigarettes	1	male
1	0	6 They taste good	1	male
1	0	1 Less harmful than regular cigarettes	1	male
1	0	5 They look good	1	female
1	0	1 Less harmful than regular cigarettes	1	male
1	0	6 They taste good	1	male
1	0	6 They taste good	1	male
1	0	5 They look good	1	male
1	0	6 They taste good	1	male
1	0	5 They look good	1	male
1	0	6 They taste good	1	male
1	0	1 Less harmful than regular cigarettes	1	male
1	0	5 They look good	1	male
1	0	1 Less harmful than regular cigarettes	1	male
1	0	1 Less harmful than regular cigarettes	1	female
1	0	1 Less harmful than regular cigarettes	1	male
1	0	6 They taste good	1	male
1	0	1 Less harmful than regular cigarettes	1	male
1	0	3 Help quit regular cigarettes	1	male
1	0	6 They taste good	1	male
1	0	1 Less harmful than regular cigarettes	1	male
1	0	1 Less harmful than regular cigarettes	1	male
1	0	6 They taste good	1	male
1	0	5 They look good	1	female
1	0	4 Reduce the consumption of regular cigarettes	1	female
1	0	5 They look good	1	male
1	0	5 They look good	1	female
1	0	1 Less harmful than regular cigarettes	1	male
1	0	6 They taste good	1	female
1	0	6 They taste good	1	male
1	0	1 Less harmful than regular cigarettes	1	male
1	0	1 Less harmful than regular cigarettes	1	male
1	0	1 Less harmful than regular cigarettes	1	male
1	0	6 They taste good	1	male
1	0	6 They taste good	2	female
1	0	6 They taste good	1	male
1	0	4 Reduce the consumption of regular cigarettes	1	female
1	0	5 They look good	1	female
1	0	5 They look good	1	male
1	0	1 Less harmful than regular cigarettes	1	male
1	0	4 Reduce the consumption of regular cigarettes	1	male
1	0	1 Less harmful than regular cigarettes	1	male
1	0	1 Less harmful than regular cigarettes	1	male
1	0	1 Less harmful than regular cigarettes	1	male
1	0	6 They taste good	1	male
1	0	1 Less harmful than regular cigarettes	1	male
1	0	5 They look good	1	male
1	0	1 Less harmful than regular cigarettes	1	female
1	0	3 Help quit regular cigarettes	1	male
1	0	6 They taste good	1	male
1	0	4 Reduce the consumption of regular cigarettes	1	female
1	0	5 They look good	1	male
1	0	5 They look good	1	male
1	0	1 Less harmful than regular cigarettes	1	female
1	0	3 Help quit regular cigarettes	1	male
1	0	1 Less harmful than regular cigarettes	1	male
1	0	6 They taste good	1	male
1	0	5 They look good	1	male
1	0	5 They look good	1	male
1	0	5 They look good	1	male
1	0	1 Less harmful than regular cigarettes	1	male
1	0	5 They look good	1	female
1	0	5 They look good	1	male
1	0	1 Less harmful than regular cigarettes	1	male
1	0	5 They look good	1	male
1	0	1 Less harmful than regular cigarettes	1	male
1	0	6 They taste good	1	male
1	0	5 They look good	1	male
1	0	6 They taste good	1	male
1	0	5 They look good	1	male
1	0	5 They look good	1	male
1	0	1 Less harmful than regular cigarettes	1	male
1	0	4 Reduce the consumption of regular cigarettes	1	male
1	0	1 Less harmful than regular cigarettes	1	male
1	0	4 Reduce the consumption of regular cigarettes	1	male
1	0	4 Reduce the consumption of regular cigarettes	1	male
1	0	5 They look good	1	male
1	0	5 They look good	1	male
1	0	3 Help quit regular cigarettes	1	male
1	0	5 They look good	1	male
1	0	5 They look good	1	male
1	0	1 Less harmful than regular cigarettes	1	male
1	0	5 They look good	1	male
1	0	5 They look good	1	female
1	0	1 Less harmful than regular cigarettes	1	male
1	0	6 They taste good	1	male
1	0	5 They look good	1	female
1	0	6 They taste good	1	male
1	0	3 Help quit regular cigarettes	1	male
1	0	6 They taste good	1	male
1	0	1 Less harmful than regular cigarettes	1	male
1	0	5 They look good	1	male
1	0	5 They look good	1	male
1	0	5 They look good	1	male
1	0	6 They taste good	1	male
1	0	7 Other	1	male
1	0	1 Less harmful than regular cigarettes	1	male
1	0	1 Less harmful than regular cigarettes	1	male
1	0	3 Help quit regular cigarettes	1	male
1	0	1 Less harmful than regular cigarettes	1	male
1	0	1 Less harmful than regular cigarettes	1	female
1	0	3 Help quit regular cigarettes	1	male
1	0	5 They look good	1	male
1	0	4 Reduce the consumption of regular cigarettes	1	male
1	0	4 Reduce the consumption of regular cigarettes	1	female
1	0	5 They look good	1	male
1	0	1 Less harmful than regular cigarettes	1	male
1	0	5 They look good	1	female
1	0	1 Less harmful than regular cigarettes	1	male
1	0	3 Help quit regular cigarettes	1	male
1	0	4 Reduce the consumption of regular cigarettes	1	male
1	0	5 They look good	1	male
1	0	6 They taste good	1	male
1	0	6 They taste good	1	male
1	0	1 Less harmful than regular cigarettes	1	male
1	0	5 They look good	1	male
1	0	5 They look good	1	female
1	0	5 They look good	1	male
1	0	6 They taste good	1	male
1	0	7 Other	1	male
1	0	1 Less harmful than regular cigarettes	1	female
1	0	1 Less harmful than regular cigarettes	1	female
1	0	1 Less harmful than regular cigarettes	1	male
1	0	1 Less harmful than regular cigarettes	1	male
1	0	1 Less harmful than regular cigarettes	2	male
1	0	3 Help quit regular cigarettes	1	male
0	1	5 They look good	1	male
0	1	1 Less harmful than regular cigarettes	2	female
0	1	1 Less harmful than regular cigarettes	1	male
0	1	1 Less harmful than regular cigarettes	1	male
0	1	4 Reduce the consumption of regular cigarettes	2	female
0	1	3 Help quit regular cigarettes	1	male
0	1	7 Other	2	male
0	1	4 Reduce the consumption of regular cigarettes	1	male
0	1	6 They taste good	1	female
0	1	4 Reduce the consumption of regular cigarettes	2	male
0	1	1 Less harmful than regular cigarettes	1	male
0	1	3 Help quit regular cigarettes	2	female
0	1	1 Less harmful than regular cigarettes	2	male
0	1	1 Less harmful than regular cigarettes	2	male
0	1	5 They look good	2	male
0	1	1 Less harmful than regular cigarettes	1	male
0	1	1 Less harmful than regular cigarettes	1	male
0	1	5 They look good	2	female
0	1	1 Less harmful than regular cigarettes	2	male
0	1	1 Less harmful than regular cigarettes	2	female
0	1	6 They taste good	1	male
0	1	1 Less harmful than regular cigarettes	1	female
0	1	1 Less harmful than regular cigarettes	2	male
0	1	4 Reduce the consumption of regular cigarettes	1	male
0	1	7 Other	2	male
0	1	4 Reduce the consumption of regular cigarettes	2	male
0	1	4 Reduce the consumption of regular cigarettes	2	male
0	1	3 Help quit regular cigarettes	1	male
0	1	6 They taste good	2	female
0	1	3 Help quit regular cigarettes	2	male
0	1	6 They taste good	2	male
0	1	1 Less harmful than regular cigarettes	2	male
0	1	5 They look good	1	male
0	1	1 Less harmful than regular cigarettes	1	male
0	1	1 Less harmful than regular cigarettes	1	male
0	1	6 They taste good	1	male
0	1	1 Less harmful than regular cigarettes	1	male
0	1	7 Other	2	male
0	1	1 Less harmful than regular cigarettes	2	male
0	1	7 Other	2	female
0	1	4 Reduce the consumption of regular cigarettes	1	female
0	1	1 Less harmful than regular cigarettes	2	male
0	1	1 Less harmful than regular cigarettes	1	male
0	1	1 Less harmful than regular cigarettes	2	male
0	1	5 They look good	2	female
0	1	1 Less harmful than regular cigarettes	2	male
0	1	1 Less harmful than regular cigarettes	2	male
0	1	1 Less harmful than regular cigarettes	1	male
0	1	5 They look good	1	female
0	1	5 They look good	2	male
0	1	1 Less harmful than regular cigarettes	1	male
0	1	3 Help quit regular cigarettes	1	female
0	1	5 They look good	2	male
0	1	3 Help quit regular cigarettes	2	male
0	1	5 They look good	1	female
0	1	1 Less harmful than regular cigarettes	1	male
0	1	5 They look good	1	male
0	1	5 They look good	1	female
0	1	1 Less harmful than regular cigarettes	1	male
0	1	1 Less harmful than regular cigarettes	2	male
0	1	1 Less harmful than regular cigarettes	2	female
0	1	6 They taste good	2	male
0	1	6 They taste good	2	female
0	1	1 Less harmful than regular cigarettes	1	male
0	1	1 Less harmful than regular cigarettes	1	male
0	1	1 Less harmful than regular cigarettes	2	male
0	1	6 They taste good	1	male
0	1	1 Less harmful than regular cigarettes	1	male
0	1	5 They look good	2	male
0	1	1 Less harmful than regular cigarettes	2	female
0	1	4 Reduce the consumption of regular cigarettes	1	male
0	1	6 They taste good	2	female
0	1	1 Less harmful than regular cigarettes	2	female
0	1	1 Less harmful than regular cigarettes	2	female
0	1	4 Reduce the consumption of regular cigarettes	2	male
0	1	1 Less harmful than regular cigarettes	2	male
0	1	1 Less harmful than regular cigarettes	2	male
0	1	5 They look good	2	male
0	1	1 Less harmful than regular cigarettes	2	male
0	1	6 They taste good	2	male
0	1	6 They taste good	1	female
0	1	5 They look good	1	female
0	1	5 They look good	2	male
0	1	6 They taste good	2	female
0	1	1 Less harmful than regular cigarettes	1	male
0	1	1 Less harmful than regular cigarettes	1	male
0	1	1 Less harmful than regular cigarettes	1	male
0	1	7 Other	2	male
0	1	1 Less harmful than regular cigarettes	1	male
0	1	1 Less harmful than regular cigarettes	1	female
0	1	1 Less harmful than regular cigarettes	2	male
0	1	5 They look good	2	male
0	1	4 Reduce the consumption of regular cigarettes	2	male
0	1	4 Reduce the consumption of regular cigarettes	1	female
0	1	6 They taste good	1	female
0	1	3 Help quit regular cigarettes	2	male
0	1	5 They look good	2	male
0	1	1 Less harmful than regular cigarettes	2	male
0	1	1 Less harmful than regular cigarettes	2	male
0	1	1 Less harmful than regular cigarettes	2	male
0	1	1 Less harmful than regular cigarettes	2	male
0	1	5 They look good	1	male
0	1	7 Other	2	male
0	1	5 They look good	1	male
0	1	5 They look good	1	male
0	1	4 Reduce the consumption of regular cigarettes	2	male
0	1	6 They taste good	1	female
0	1	1 Less harmful than regular cigarettes	1	male
0	1	5 They look good	1	female
0	1	1 Less harmful than regular cigarettes	1	male
0	1	1 Less harmful than regular cigarettes	1	male
0	1	1 Less harmful than regular cigarettes	2	male
0	1	3 Help quit regular cigarettes	2	male
0	1	7 Other	2	male
0	1	6 They taste good	2	male
0	1	1 Less harmful than regular cigarettes	1	male
0	1	3 Help quit regular cigarettes	1	male
0	1	1 Less harmful than regular cigarettes	1	male
0	1	4 Reduce the consumption of regular cigarettes	2	male
0	1	7 Other	2	female
0	1	7 Other	2	male
0	1	1 Less harmful than regular cigarettes	2	male
0	1	4 Reduce the consumption of regular cigarettes	2	male
0	1	1 Less harmful than regular cigarettes	2	female
0	1	1 Less harmful than regular cigarettes	1	male
0	1	1 Less harmful than regular cigarettes	2	female
0	1	5 They look good	2	female
0	1	4 Reduce the consumption of regular cigarettes	1	male
0	1	6 They taste good	2	male
0	1	1 Less harmful than regular cigarettes	2	male
0	1	4 Reduce the consumption of regular cigarettes	1	male
0	1	1 Less harmful than regular cigarettes	1	female
0	1	1 Less harmful than regular cigarettes	2	female
0	1	1 Less harmful than regular cigarettes	2	male
0	1	1 Less harmful than regular cigarettes	1	male
0	1	1 Less harmful than regular cigarettes	2	female
[truncated: 398 more rows]
