# Supplementary material for: Slim cigarette smoking in Urban China: Who are the early adopters and why?
Source: PLoS One. 2021 Jul 13;16(7):e0254682. doi: 10.1371/journal.pone.0254682 (PMC8277019; doi:10.1371/journal.pone.0254682)
Supplement: S4 Data — (CSV) [file pone.0254682.s005.csv]

dual_user	reg_sgl	slm_sgl	harm_reg	harm_slm
1	0	0	7	7
1	0	0	7	5
1	0	0	8	8
1	0	0	9	7
1	0	0	10	10
1	0	0	10	10
1	0	0	9	7
1	0	0	10	8
1	0	0	9	8
1	0	0	9	7
1	0	0	8	7
1	0	0	9	8
1	0	0	10	10
1	0	0	8	8
1	0	0	7	6
1	0	0	8	6
1	0	0	10	10
1	0	0	7	7
1	0	0	10	9
1	0	0	10	8
1	0	0	9	9
1	0	0	7	6
1	0	0	10	8
1	0	0	6	6
1	0	0	6	5
1	0	0	8	8
1	0	0	9	9
1	0	0	7	6
1	0	0	6	6
1	0	0	8	6
1	0	0	9	8
1	0	0	5	6
1	0	0	7	5
1	0	0	9	7
1	0	0	10	5
1	0	0	10	9
1	0	0	10	10
1	0	0	10	7
1	0	0	10	10
1	0	0	8	8
1	0	0	10	7
1	0	0	10	7
1	0	0	7	5
1	0	0	9	8
1	0	0	8	5
1	0	0	10	8
1	0	0	10	8
1	0	0	9	8
1	0	0	10	10
1	0	0	8	6
1	0	0	7	8
1	0	0	5	5
1	0	0	8	6
1	0	0	8	5
1	0	0	8	8
1	0	0	10	6
1	0	0	10	10
1	0	0	7	7
1	0	0	7	7
1	0	0	10	8
1	0	0	7	6
1	0	0	10	10
1	0	0	9	7
1	0	0	9	8
1	0	0	8	7
1	0	0	9	7
1	0	0	8	6
1	0	0	9	7
1	0	0	10	10
1	0	0	5	4
1	0	0	9	7
1	0	0	8	7
1	0	0	8	6
1	0	0	8	8
1	0	0	8	8
1	0	0	9	9
1	0	0	9	8
1	0	0	8	7
1	0	0	9	7
1	0	0	8	8
1	0	0	10	5
1	0	0	10	6
1	0	0	9	6
1	0	0	8	6
1	0	0	6	6
1	0	0	9	8
1	0	0	9	8
1	0	0	8	7
1	0	0	10	9
1	0	0	9	8
1	0	0	10	9
1	0	0	8	8
1	0	0	5	5
1	0	0	9	7
1	0	0	10	8
1	0	0	8	6
1	0	0	10	8
1	0	0	4	5
1	0	0	9	7
1	0	0	10	9
1	0	0	10	8
1	0	0	8	5
1	0	0	7	8
1	0	0	3	8
1	0	0	8	6
1	0	0	7	6
1	0	0	5	5
1	0	0	9	8
1	0	0	8	7
1	0	0	9	7
1	0	0	10	7
1	0	0	9	7
1	0	0	10	8
1	0	0	10	9
1	0	0	8	5
1	0	0	9	6
1	0	0	10	6
1	0	0	10	9
1	0	0	10	9
1	0	0	10	9
1	0	0	9	7
1	0	0	8	8
1	0	0	10	9
1	0	0	10	10
1	0	0	8	8
1	0	0	9	6
1	0	0	9	5
1	0	0	10	2
1	0	0	9	7
1	0	0	8	7
1	0	0	10	8
1	0	0	10	10
1	0	0	9	10
1	0	0	10	9
1	0	0	10	10
1	0	0	10	10
1	0	0	9	8
1	0	0	9	6
1	0	0	6	4
1	0	0	8	6
1	0	0	10	10
1	0	0	10	8
1	0	0	10	10
1	0	0	10	9
1	0	0	8	6
1	0	0	10	10
1	0	0	10	10
1	0	0	10	10
1	0	0	10	9
1	0	0	8	7
1	0	0	10	9
1	0	0	10	9
1	0	0	10	10
1	0	0	10	9
1	0	0	10	8
1	0	0	10	9
1	0	0	9	7
1	0	0	9	7
1	0	0	10	9
1	0	0	9	7
1	0	0	6	3
1	0	0	10	8
1	0	0	7	7
1	0	0	10	9
1	0	0	10	5
1	0	0	8	6
1	0	0	9	8
1	0	0	8	4
1	0	0	10	7
1	0	0	8	3
1	0	0	10	10
1	0	0	9	8
1	0	0	10	8
1	0	0	8	8
1	0	0	10	8
1	0	0	8	7
1	0	0	10	7
1	0	0	10	9
1	0	0	8	7
1	0	0	8	7
1	0	0	9	8
1	0	0	10	10
1	0	0	5	3
1	0	0	10	9
1	0	0	9	6
1	0	0	10	6
1	0	0	7	6
1	0	0	10	10
1	0	0	10	10
1	0	0	7	7
1	0	0	8	7
1	0	0	8	5
1	0	0	8	7
1	0	0	9	8
1	0	0	10	10
1	0	0	8	6
1	0	0	9	8
1	0	0	8	7
1	0	0	9	6
1	0	0	9	7
1	0	0	5	4
1	0	0	9	9
1	0	0	5	5
1	0	0	10	10
1	0	0	10	10
1	0	0	10	9
1	0	0	5	4
1	0	0	8	8
1	0	0	10	10
1	0	0	10	8
1	0	0	8	7
1	0	0	8	6
1	0	0	10	8
1	0	0	7	7
1	0	0	8	7
1	0	0	10	8
1	0	0	10	10
1	0	0	9	8
1	0	0	9	8
1	0	0	10	9
1	0	0	5	4
1	0	0	4	5
1	0	0	6	6
1	0	0	9	7
1	0	0	7	6
1	0	0	10	10
1	0	0	8	7
1	0	0	10	10
1	0	0	9	9
1	0	0	7	5
1	0	0	10	10
1	0	0	10	8
1	0	0	7	6
1	0	0	10	10
1	0	0	10	10
1	0	0	8	5
1	0	0	10	10
1	0	0	8	8
1	0	0	8	7
1	0	0	10	9
1	0	0	8	7
1	0	0	5	5
1	0	0	5	5
1	0	0	5	5
1	0	0	9	7
1	0	0	10	10
1	0	0	7	7
1	0	0	8	6
1	0	0	9	8
1	0	0	9	8
1	0	0	9	7
1	0	0	8	7
1	0	0	10	7
1	0	0	10	1
1	0	0	10	7
1	0	0	9	6
1	0	0	8	2
1	0	0	7	8
1	0	0	10	10
1	0	0	9	9
1	0	0	10	10
1	0	0	6	5
1	0	0	7	6
1	0	0	7	7
1	0	0	2	2
1	0	0	10	8
1	0	0	8	6
1	0	0	8	7
1	0	0	10	9
1	0	0	10	10
1	0	0	9	7
1	0	0	6	5
1	0	0	8	7
1	0	0	8	6
1	0	0	10	6
1	0	0	1	1
1	0	0	9	9
1	0	0	5	5
1	0	0	7	5
1	0	0	10	8
1	0	0	10	10
1	0	0	6	5
1	0	0	10	10
1	0	0	8	6
1	0	0	9	7
1	0	0	7	6
1	0	0	8	6
1	0	0	8	8
1	0	0	8	7
1	0	0	10	10
1	0	0	9	8
1	0	0	10	8
1	0	0	7	6
1	0	0	10	10
1	0	0	8	5
1	0	0	6	5
1	0	0	8	7
1	0	0	10	8
1	0	0	9	7
1	0	0	10	9
1	0	0	8	5
1	0	0	8	8
1	0	0	8	5
1	0	0	7	5
1	0	0	7	4
1	0	0	8	6
1	0	0	10	10
1	0	0	7	7
1	0	0	8	7
1	0	0	9	7
1	0	0	7	7
1	0	0	9	8
1	0	0	9	6
1	0	0	8	6
1	0	0	7	7
1	0	0	8	6
1	0	0	10	10
1	0	0	10	10
1	0	0	10	6
1	0	0	6	7
1	0	0	7	5
1	0	0	7	7
1	0	0	8	7
1	0	0	10	10
1	0	0	10	7
1	0	0	10	10
1	0	0	4	3
1	0	0	8	7
1	0	0	8	6
1	0	0	5	4
1	0	0	8	6
1	0	0	8	6
1	0	0	10	6
1	0	0	8	7
1	0	0	10	7
1	0	0	8	5
1	0	0	7	6
1	0	0	4	3
1	0	0	10	6
1	0	0	8	7
1	0	0	8	7
1	0	0	8	6
1	0	0	10	10
1	0	0	10	7
1	0	0	10	7
1	0	0	9	7
1	0	0	10	10
1	0	0	10	9
1	0	0	10	7
1	0	0	10	9
1	0	0	7	5
1	0	0	8	5
1	0	0	6	6
1	0	0	6	5
1	0	0	6	5
1	0	0	9	7
1	0	0	7	7
1	0	0	10	6
1	0	0	10	7
1	0	0	10	9
1	0	0	9	9
1	0	0	8	6
1	0	0	6	3
1	0	0	10	10
1	0	0	10	8
1	0	0	10	9
1	0	0	8	7
1	0	0	8	6
1	0	0	10	10
1	0	0	8	6
1	0	0	7	6
1	0	0	10	10
1	0	0	10	10
1	0	0	6	9
1	0	0	6	6
1	0	0	9	7
1	0	0	8	6
1	0	0	10	10
1	0	0	8	8
1	0	0	9	8
1	0	0	6	5
1	0	0	8	6
1	0	0	10	9
1	0	0	10	10
1	0	0	7	5
1	0	0	10	8
1	0	0	7	6
1	0	0	10	8
1	0	0	9	8
1	0	0	7	5
1	0	0	6	6
1	0	0	10	8
1	0	0	10	7
1	0	0	10	8
1	0	0	10	8
1	0	0	9	8
1	0	0	10	10
1	0	0	7	6
1	0	0	7	4
1	0	0	8	7
1	0	0	8	8
1	0	0	10	10
1	0	0	8	7
1	0	0	10	8
1	0	0	9	7
1	0	0	7	7
1	0	0	9	7
1	0	0	9	6
1	0	0	10	8
1	0	0	5	5
1	0	0	6	3
1	0	0	5	5
1	0	0	7	6
1	0	0	10	10
1	0	0	9	6
1	0	0	10	8
1	0	0	9	8
1	0	0	10	10
1	0	0	10	10
1	0	0	8	6
1	0	0	10	9
1	0	0	8	8
1	0	0	9	9
1	0	0	10	9
1	0	0	10	10
1	0	0	10	9
1	0	0	7	5
1	0	0	10	8
1	0	0	6	5
1	0	0	9	8
1	0	0	10	8
1	0	0	5	4
1	0	0	10	8
1	0	0	9	9
1	0	0	10	7
1	0	0	9	6
1	0	0	10	8
1	0	0	10	8
1	0	0	9	8
1	0	0	7	6
1	0	0	8	7
1	0	0	8	7
1	0	0	7	7
1	0	0	10	9
1	0	0	6	6
1	0	0	7	5
1	0	0	1	1
1	0	0	10	8
1	0	0	9	8
1	0	0	9	7
1	0	0	10	8
1	0	0	10	8
1	0	0	10	8
1	0	0	8	8
1	0	0	8	6
1	0	0	8	8
1	0	0	8	7
1	0	0	8	7
1	0	0	9	7
1	0	0	9	8
1	0	0	7	5
1	0	0	10	6
1	0	0	10	9
1	0	0	10	9
1	0	0	10	8
1	0	0	10	8
1	0	0	8	7
1	0	0	10	5
1	0	0	4	4
1	0	0	10	8
1	0	0	10	7
1	0	0	10	9
1	0	0	10	5
1	0	0	4	3
1	0	0	10	9
1	0	0	10	9
1	0	0	10	9
1	0	0	9	6
1	0	0	10	5
1	0	0	10	9
1	0	0	9	7
1	0	0	10	5
1	0	0	9	6
1	0	0	7	6
1	0	0	9	8
1	0	0	10	7
1	0	0	8	8
1	0	0	8	8
1	0	0	9	8
1	0	0	10	8
1	0	0	7	6
1	0	0	10	9
1	0	0	10	8
1	0	0	8	7
1	0	0	8	9
1	0	0	7	5
1	0	0	7	6
1	0	0	7	7
1	0	0	10	9
1	0	0	10	9
1	0	0	7	6
1	0	0	9	9
1	0	0	8	7
1	0	0	10	5
1	0	0	10	9
1	0	0	10	7
1	0	0	10	5
1	0	0	3	3
1	0	0	9	9
1	0	0	10	9
1	0	0	9	7
1	0	0	8	7
1	0	0	10	8
1	0	0	10	5
1	0	0	7	5
1	0	0	9	6
1	0	0	10	9
1	0	0	6	6
1	0	0	10	9
1	0	0	10	10
1	0	0	10	8
1	0	0	8	6
1	0	0	10	6
1	0	0	10	9
1	0	0	8	6
1	0	0	10	9
1	0	0	10	7
1	0	0	10	7
1	0	0	10	5
1	0	0	8	8
1	0	0	9	9
1	0	0	8	6
1	0	0	6	4
1	0	0	10	5
1	0	0	8	5
1	0	0	7	6
1	0	0	6	5
1	0	0	8	6
1	0	0	9	8
1	0	0	8	8
1	0	0	8	8
1	0	0	8	5
1	0	0	10	8
1	0	0	8	8
1	0	0	10	8
1	0	0	10	5
1	0	0	10	9
1	0	0	2	2
1	0	0	10	5
1	0	0	3	3
1	0	0	5	4
1	0	0	9	8
1	0	0	9	8
1	0	0	10	9
1	0	0	8	8
1	0	0	8	6
1	0	0	8	8
1	0	0	9	5
1	0	0	10	8
1	0	0	10	7
1	0	0	10	8
1	0	0	8	7
1	0	0	8	6
1	0	0	10	8
1	0	0	10	10
1	0	0	8	8
1	0	0	10	10
1	0	0	5	3
1	0	0	6	8
1	0	0	10	5
1	0	0	9	8
1	0	0	10	5
1	0	0	3	3
1	0	0	9	8
1	0	0	9	8
1	0	0	8	6
1	0	0	10	8
1	0	0	9	8
1	0	0	10	10
1	0	0	6	5
1	0	0	9	7
1	0	0	8	7
1	0	0	8	8
1	0	0	10	6
1	0	0	10	5
1	0	0	10	8
1	0	0	10	7
1	0	0	2	3
1	0	0	10	8
1	0	0	10	3
1	0	0	7	5
1	0	0	10	10
1	0	0	7	6
1	0	0	10	3
1	0	0	10	6
1	0	0	2	2
1	0	0	10	10
1	0	0	10	7
1	0	0	7	6
1	0	0	10	10
1	0	0	7	5
1	0	0	8	6
1	0	0	10	9
1	0	0	9	5
1	0	0	10	8
1	0	0	10	10
1	0	0	9	8
1	0	0	6	4
1	0	0	9	7
1	0	0	9	7
1	0	0	8	7
1	0	0	8	8
1	0	0	10	10
1	0	0	8	7
1	0	0	10	6
1	0	0	8	9
1	0	0	8	8
1	0	0	8	8
1	0	0	10	10
1	0	0	10	7
1	0	0	10	5
1	0	0	5	5
1	0	0	10	8
1	0	0	8	7
1	0	0	5	4
1	0	0	9	9
1	0	0	9	9
1	0	0	9	8
1	0	0	7	7
1	0	0	9	8
1	0	0	9	7
1	0	0	7	7
1	0	0	9	5
1	0	0	6	8
1	0	0	10	10
1	0	0	10	8
1	0	0	9	7
1	0	0	10	8
1	0	0	6	5
1	0	0	10	10
1	0	0	10	7
1	0	0	9	5
1	0	0	7	6
1	0	0	9	3
1	0	0	6	3
1	0	0	6	6
1	0	0	6	4
1	0	0	9	6
1	0	0	5	5
1	0	0	7	6
1	0	0	9	8
1	0	0	10	9
1	0	0	8	8
1	0	0	8	7
1	0	0	10	9
1	0	0	6	6
1	0	0	8	7
1	0	0	10	10
1	0	0	10	8
1	0	0	7	5
1	0	0	9	7
1	0	0	5	4
1	0	0	9	7
1	0	0	10	10
1	0	0	8	7
1	0	0	8	7
1	0	0	9	9
1	0	0	9	7
1	0	0	7	7
1	0	0	9	8
1	0	0	8	6
1	0	0	8	7
1	0	0	9	7
1	0	0	8	8
1	0	0	5	4
1	0	0	9	9
1	0	0	10	8
1	0	0	9	8
1	0	0	10	7
1	0	0	8	7
1	0	0	8	8
1	0	0	9	8
1	0	0	9	7
1	0	0	9	8
1	0	0	10	7
1	0	0	9	9
1	0	0	10	10
1	0	0	10	8
1	0	0	10	10
1	0	0	8	8
1	0	0	10	8
1	0	0	10	10
1	0	0	10	8
1	0	0	10	8
1	0	0	10	3
1	0	0	9	7
1	0	0	10	10
1	0	0	10	8
1	0	0	9	8
1	0	0	6	6
1	0	0	10	9
1	0	0	10	9
1	0	0	10	9
1	0	0	8	7
1	0	0	10	5
1	0	0	10	6
1	0	0	10	8
1	0	0	10	10
1	0	0	10	10
1	0	0	9	8
1	0	0	6	5
1	0	0	8	5
1	0	0	10	10
1	0	0	5	5
1	0	0	8	7
1	0	0	10	8
1	0	0	10	8
1	0	0	9	7
1	0	0	7	8
1	0	0	10	9
1	0	0	9	7
1	0	0	10	10
1	0	0	7	5
1	0	0	9	3
1	0	0	9	6
1	0	0	9	8
1	0	0	10	10
1	0	0	9	7
1	0	0	8	6
1	0	0	6	6
1	0	0	3	2
1	0	0	6	5
1	0	0	9	8
1	0	0	7	6
1	0	0	8	7
1	0	0	10	8
1	0	0	9	7
1	0	0	8	7
1	0	0	10	8
1	0	0	10	8
1	0	0	10	8
1	0	0	9	7
1	0	0	10	10
1	0	0	10	7
1	0	0	9	9
1	0	0	10	10
1	0	0	9	8
1	0	0	7	5
1	0	0	9	7
1	0	0	9	8
1	0	0	10	9
1	0	0	9	7
1	0	0	8	7
1	0	0	10	10
1	0	0	9	8
1	0	0	8	7
1	0	0	10	6
1	0	0	8	6
1	0	0	9	7
1	0	0	7	7
1	0	0	10	10
1	0	0	10	10
1	0	0	10	8
1	0	0	7	6
1	0	0	9	4
1	0	0	10	10
1	0	0	8	9
1	0	0	5	5
1	0	0	8	7
1	0	0	8	7
1	0	0	8	7
1	0	0	10	9
1	0	0	5	4
1	0	0	10	9
1	0	0	10	8
1	0	0	9	8
1	0	0	5	5
1	0	0	10	8
1	0	0	5	5
1	0	0	10	7
1	0	0	9	8
1	0	0	9	7
1	0	0	7	6
1	0	0	10	9
1	0	0	7	5
1	0	0	10	9
1	0	0	10	9
1	0	0	10	3
1	0	0	9	8
1	0	0	9	6
1	0	0	9	4
1	0	0	10	10
1	0	0	10	2
1	0	0	9	7
1	0	0	9	8
1	0	0	10	9
1	0	0	10	8
1	0	0	8	7
1	0	0	10	10
1	0	0	10	9
1	0	0	10	10
1	0	0	10	10
1	0	0	10	5
1	0	0	7	6
1	0	0	8	6
1	0	0	8	8
1	0	0	9	8
1	0	0	9	5
1	0	0	10	10
1	0	0	10	9
1	0	0	10	9
1	0	0	10	10
1	0	0	10	10
1	0	0	10	10
1	0	0	10	10
1	0	0	10	9
1	0	0	10	10
1	0	0	10	9
1	0	0	10	8
1	0	0	10	9
1	0	0	10	9
1	0	0	10	10
1	0	0	8	5
1	0	0	5	6
1	0	0	9	8
1	0	0	9	7
1	0	0	10	9
1	0	0	7	3
1	0	0	8	7
1	0	0	9	8
1	0	0	10	10
1	0	0	8	6
1	0	0	9	8
1	0	0	10	8
1	0	0	10	8
1	0	0	10	7
1	0	0	9	8
1	0	0	10	9
1	0	0	8	6
1	0	0	10	8
1	0	0	7	5
1	0	0	5	3
1	0	0	9	7
1	0	0	8	6
1	0	0	10	10
1	0	0	9	8
1	0	0	6	6
1	0	0	10	7
1	0	0	10	10
1	0	0	5	4
1	0	0	9	6
1	0	0	10	10
1	0	0	9	8
1	0	0	9	8
1	0	0	10	9
1	0	0	10	10
1	0	0	8	7
1	0	0	9	7
1	0	0	7	5
1	0	0	8	8
1	0	0	10	10
1	0	0	8	8
1	0	0	6	6
1	0	0	10	8
1	0	0	7	4
1	0	0	10	10
1	0	0	10	10
1	0	0	8	8
1	0	0	7	7
1	0	0	6	6
1	0	0	8	8
1	0	0	5	5
1	0	0	8	6
1	0	0	6	6
1	0	0	10	9
1	0	0	10	10
1	0	0	5	8
1	0	0	9	8
1	0	0	7	7
1	0	0	10	10
1	0	0	10	10
1	0	0	7	5
1	0	0	7	6
1	0	0	9	7
1	0	0	10	10
1	0	0	6	6
1	0	0	9	8
1	0	0	7	7
1	0	0	10	10
1	0	0	10	10
1	0	0	6	4
1	0	0	10	8
1	0	0	7	5
1	0	0	8	7
1	0	0	9	8
1	0	0	5	5
1	0	0	7	7
1	0	0	10	10
1	0	0	7	6
1	0	0	7	5
1	0	0	6	6
1	0	0	10	8
1	0	0	10	5
1	0	0	4	2
1	0	0	10	8
1	0	0	9	7
1	0	0	10	9
1	0	0	5	5
1	0	0	7	2
1	0	0	10	5
1	0	0	6	5
1	0	0	10	10
1	0	0	8	8
1	0	0	10	8
1	0	0	9	8
1	0	0	8	6
1	0	0	10	8
1	0	0	10	7
1	0	0	10	10
1	0	0	8	7
1	0	0	9	9
1	0	0	7	6
1	0	0	5	5
1	0	0	8	8
1	0	0	8	7
1	0	0	9	8
1	0	0	8	5
1	0	0	6	4
1	0	0	7	7
1	0	0	7	6
1	0	0	10	10
1	0	0	10	10
1	0	0	8	6
1	0	0	8	7
1	0	0	10	8
1	0	0	10	10
1	0	0	10	7
1	0	0	7	7
1	0	0	7	7
1	0	0	8	7
1	0	0	8	7
1	0	0	7	7
1	0	0	6	4
1	0	0	9	6
1	0	0	7	7
1	0	0	7	7
1	0	0	8	7
1	0	0	6	5
1	0	0	9	9
1	0	0	4	4
1	0	0	10	8
1	0	0	9	8
1	0	0	9	7
1	0	0	9	7
1	0	0	6	8
1	0	0	9	9
1	0	0	8	7
1	0	0	8	7
1	0	0	8	8
1	0	0	7	7
1	0	0	8	6
1	0	0	10	9
1	0	0	9	9
1	0	0	10	9
1	0	0	8	6
1	0	0	10	10
1	0	0	6	4
1	0	0	10	9
1	0	0	9	7
1	0	0	9	9
1	0	0	10	8
1	0	0	7	6
1	0	0	8	8
1	0	0	10	10
1	0	0	5	4
1	0	0	3	1
1	0	0	9	9
1	0	0	7	7
1	0	0	10	8
1	0	0	7	5
1	0	0	7	4
1	0	0	10	10
1	0	0	10	9
1	0	0	10	10
1	0	0	10	9
1	0	0	9	9
1	0	0	10	9
1	0	0	10	9
1	0	0	10	9
1	0	0	10	10
1	0	0	10	8
1	0	0	9	7
1	0	0	5	5
1	0	0	7	9
1	0	0	10	8
1	0	0	6	6
1	0	0	10	7
1	0	0	6	6
1	0	0	7	6
1	0	0	8	8
1	0	0	9	8
1	0	0	10	10
1	0	0	10	8
1	0	0	8	6
1	0	0	9	7
1	0	0	8	6
1	0	0	9	6
1	0	0	8	8
1	0	0	10	9
1	0	0	10	8
1	0	0	5	5
1	0	0	9	6
1	0	0	10	7
1	0	0	9	8
1	0	0	10	10
1	0	0	8	7
1	0	0	9	5
1	0	0	10	9
1	0	0	8	8
1	0	0	10	7
1	0	0	8	8
1	0	0	9	7
1	0	0	8	6
1	0	0	10	10
1	0	0	8	7
1	0	0	6	4
1	0	0	10	10
1	0	0	5	4
1	0	0	10	9
1	0	0	7	5
1	0	0	8	7
1	0	0	10	9
1	0	0	8	7
1	0	0	10	10
1	0	0	10	10
1	0	0	8	7
1	0	0	8	6
1	0	0	10	10
1	0	0	4	4
1	0	0	5	4
1	0	0	10	10
1	0	0	8	6
1	0	0	10	7
1	0	0	8	8
1	0	0	8	7
1	0	0	8	7
1	0	0	8	7
1	0	0	10	8
1	0	0	10	10
1	0	0	9	8
1	0	0	10	8
1	0	0	10	9
1	0	0	8	7
1	0	0	10	10
1	0	0	8	5
1	0	0	8	8
1	0	0	8	7
1	0	0	10	10
1	0	0	10	10
1	0	0	9	9
1	0	0	9	8
1	0	0	5	4
1	0	0	6	5
1	0	0	10	8
1	0	0	9	6
1	0	0	7	5
1	0	0	4	4
1	0	0	8	7
1	0	0	9	8
1	0	0	9	7
1	0	0	10	8
1	0	0	10	8
1	0	0	9	7
1	0	0	10	8
1	0	0	4	5
1	0	0	6	5
1	0	0	1	1
1	0	0	9	9
1	0	0	8	7
1	0	0	9	7
1	0	0	9	7
1	0	0	10	5
1	0	0	10	8
1	0	0	9	8
1	0	0	10	10
1	0	0	10	9
1	0	0	10	8
1	0	0	7	7
1	0	0	9	8
1	0	0	8	7
1	0	0	8	7
1	0	0	8	7
1	0	0	10	10
1	0	0	10	8
1	0	0	10	8
1	0	0	9	8
1	0	0	10	10
1	0	0	9	8
1	0	0	7	6
1	0	0	9	9
1	0	0	10	8
1	0	0	9	8
1	0	0	8	8
1	0	0	8	8
1	0	0	9	8
1	0	0	10	10
1	0	0	10	10
1	0	0	6	5
1	0	0	10	5
1	0	0	10	10
1	0	0	7	5
1	0	0	10	9
1	0	0	9	7
1	0	0	10	8
1	0	0	7	6
1	0	0	9	9
1	0	0	6	4
1	0	0	8	6
1	0	0	4	3
1	0	0	10	8
1	0	0	4	5
1	0	0	10	8
1	0	0	9	6
1	0	0	10	10
1	0	0	10	5
1	0	0	4	3
1	0	0	8	8
1	0	0	10	9
1	0	0	7	5
1	0	0	10	5
1	0	0	8	5
1	0	0	10	8
1	0	0	10	5
1	0	0	10	9
1	0	0	9	7
1	0	0	7	6
1	0	0	7	6
1	0	0	7	5
1	0	0	7	6
1	0	0	7	5
1	0	0	10	5
1	0	0	8	7
1	0	0	10	10
1	0	0	4	2
1	0	0	8	6
1	0	0	8	7
1	0	0	10	9
1	0	0	7	8
1	0	0	9	10
1	0	0	10	10
1	0	0	10	9
1	0	0	7	5
1	0	0	10	7
1	0	0	10	10
1	0	0	9	6
1	0	0	10	5
1	0	0	6	7
1	0	0	9	8
1	0	0	9	8
1	0	0	10	8
1	0	0	9	8
1	0	0	10	9
1	0	0	8	7
1	0	0	10	8
1	0	0	9	7
1	0	0	6	4
1	0	0	10	8
1	0	0	10	6
1	0	0	10	9
1	0	0	10	6
1	0	0	10	9
1	0	0	10	9
1	0	0	9	8
1	0	0	9	7
1	0	0	9	8
1	0	0	9	6
1	0	0	8	7
1	0	0	9	6
1	0	0	10	8
1	0	0	10	10
1	0	0	6	5
1	0	0	10	10
1	0	0	7	6
1	0	0	10	8
1	0	0	5	5
1	0	0	10	9
1	0	0	3	2
1	0	0	5	8
1	0	0	7	6
1	0	0	7	5
1	0	0	10	9
1	0	0	5	5
1	0	0	10	9
1	0	0	10	5
1	0	0	8	7
1	0	0	10	9
1	0	0	8	8
1	0	0	10	10
1	0	0	5	4
1	0	0	8	7
1	0	0	10	8
1	0	0	9	5
1	0	0	10	5
1	0	0	10	9
1	0	0	10	9
1	0	0	10	9
1	0	0	10	8
1	0	0	9	7
1	0	0	9	8
1	0	0	7	7
1	0	0	10	7
1	0	0	8	7
1	0	0	10	9
1	0	0	8	8
1	0	0	2	2
1	0	0	8	6
1	0	0	10	7
1	0	0	9	8
1	0	0	10	9
1	0	0	6	4
1	0	0	8	6
1	0	0	8	8
1	0	0	10	8
1	0	0	9	8
1	0	0	10	9
1	0	0	5	4
1	0	0	9	3
1	0	0	10	9
1	0	0	10	7
1	0	0	10	9
1	0	0	2	2
1	0	0	10	5
1	0	0	8	6
1	0	0	10	8
1	0	0	10	8
1	0	0	10	5
1	0	0	10	5
1	0	0	8	5
1	0	0	10	5
1	0	0	7	6
1	0	0	7	7
1	0	0	8	6
1	0	0	9	7
1	0	0	10	8
1	0	0	7	6
1	0	0	6	5
1	0	0	10	9
1	0	0	10	8
1	0	0	6	5
1	0	0	9	7
1	0	0	10	9
1	0	0	10	10
1	0	0	8	6
1	0	0	9	8
1	0	0	9	4
1	0	0	10	8
1	0	0	8	9
1	0	0	7	5
1	0	0	10	9
1	0	0	10	9
1	0	0	8	5
1	0	0	10	9
1	0	0	9	9
1	0	0	3	3
1	0	0	4	5
1	0	0	8	6
1	0	0	10	8
1	0	0	7	6
1	0	0	10	5
1	0	0	10	10
1	0	0	10	8
1	0	0	8	8
1	0	0	8	7
1	0	0	10	10
1	0	0	1	1
1	0	0	8	7
1	0	0	10	9
1	0	0	8	7
1	0	0	10	7
1	0	0	8	7
1	0	0	8	6
1	0	0	8	6
1	0	0	10	8
1	0	0	10	10
1	0	0	7	5
1	0	0	9	8
1	0	0	9	9
1	0	0	9	5
1	0	0	10	8
1	0	0	8	8
1	0	0	8	6
1	0	0	10	10
1	0	0	9	8
1	0	0	8	7
1	0	0	5	5
1	0	0	9	9
1	0	0	8	6
1	0	0	8	6
1	0	0	9	5
1	0	0	6	6
1	0	0	10	8
1	0	0	9	5
1	0	0	9	5
1	0	0	10	8
1	0	0	9	7
1	0	0	7	5
1	0	0	6	6
1	0	0	8	9
1	0	0	6	6
1	0	0	9	7
1	0	0	10	10
1	0	0	10	10
1	0	0	10	10
1	0	0	8	5
1	0	0	7	7
1	0	0	7	7
1	0	0	8	6
1	0	0	10	10
1	0	0	10	9
1	0	0	9	5
1	0	0	7	7
1	0	0	10	10
1	0	0	10	8
1	0	0	10	9
1	0	0	8	7
1	0	0	8	6
1	0	0	10	8
1	0	0	7	6
1	0	0	8	7
1	0	0	8	7
1	0	0	7	7
1	0	0	5	5
1	0	0	10	8
1	0	0	10	8
1	0	0	10	10
1	0	0	9	5
1	0	0	9	8
1	0	0	10	7
1	0	0	9	8
1	0	0	8	7
1	0	0	8	8
1	0	0	8	6
1	0	0	8	7
1	0	0	8	6
1	0	0	8	8
1	0	0	10	8
1	0	0	8	6
1	0	0	9	8
1	0	0	10	8
1	0	0	8	6
1	0	0	10	8
1	0	0	8	6
1	0	0	9	6
1	0	0	9	9
1	0	0	8	7
1	0	0	8	8
1	0	0	9	8
1	0	0	9	6
1	0	0	8	7
1	0	0	10	6
1	0	0	8	7
1	0	0	9	7
1	0	0	5	2
1	0	0	10	10
1	0	0	10	10
1	0	0	9	6
1	0	0	9	8
1	0	0	9	7
1	0	0	9	8
1	0	0	10	9
1	0	0	7	8
1	0	0	8	3
1	0	0	8	3
1	0	0	7	9
1	0	0	6	7
1	0	0	7	7
1	0	0	7	6
1	0	0	8	8
1	0	0	6	5
1	0	0	8	8
1	0	0	9	8
1	0	0	9	8
1	0	0	9	6
1	0	0	9	6
1	0	0	10	9
1	0	0	10	6
1	0	0	9	8
1	0	0	9	8
1	0	0	10	10
1	0	0	7	5
1	0	0	9	6
1	0	0	7	6
1	0	0	8	7
1	0	0	9	8
1	0	0	9	7
1	0	0	9	8
1	0	0	10	8
1	0	0	9	7
1	0	0	9	7
1	0	0	10	9
1	0	0	10	7
1	0	0	10	9
1	0	0	9	6
1	0	0	10	9
1	0	0	10	9
1	0	0	6	6
1	0	0	10	10
1	0	0	6	7
1	0	0	10	9
1	0	0	10	7
1	0	0	8	7
1	0	0	6	5
1	0	0	8	8
1	0	0	10	10
1	0	0	10	9
1	0	0	8	3
1	0	0	10	8
1	0	0	10	10
1	0	0	8	7
1	0	0	10	9
1	0	0	10	10
1	0	0	10	10
1	0	0	10	10
1	0	0	10	9
1	0	0	10	9
1	0	0	10	8
1	0	0	10	9
1	0	0	10	10
1	0	0	10	10
1	0	0	10	9
1	0	0	8	7
1	0	0	10	8
1	0	0	10	8
1	0	0	8	7
1	0	0	9	8
1	0	0	10	10
1	0	0	9	7
1	0	0	8	6
1	0	0	1	2
1	0	0	8	6
1	0	0	10	7
1	0	0	5	6
1	0	0	7	7
1	0	0	10	8
1	0	0	8	8
1	0	0	9	8
1	0	0	9	2
1	0	0	8	8
1	0	0	10	10
1	0	0	9	7
1	0	0	2	2
1	0	0	10	8
1	0	0	10	7
1	0	0	10	10
1	0	0	10	7
1	0	0	7	7
1	0	0	10	10
1	0	0	10	10
1	0	0	10	8
1	0	0	7	7
1	0	0	10	6
1	0	0	10	10
1	0	0	10	6
1	0	0	6	5
1	0	0	8	6
1	0	0	5	5
1	0	0	5	5
1	0	0	10	10
1	0	0	6	5
1	0	0	6	5
1	0	0	6	5
1	0	0	6	5
1	0	0	6	4
1	0	0	6	5
1	0	0	6	6
1	0	0	10	10
1	0	0	9	8
1	0	0	10	8
1	0	0	10	8
1	0	0	10	7
1	0	0	8	6
1	0	0	10	8
1	0	0	10	6
1	0	0	8	6
1	0	0	5	5
1	0	0	10	8
1	0	0	6	6
1	0	0	10	10
1	0	0	10	8
1	0	0	5	5
1	0	0	8	8
1	0	0	7	7
1	0	0	10	9
1	0	0	7	7
1	0	0	10	7
1	0	0	8	6
1	0	0	5	5
1	0	0	10	10
1	0	0	10	10
1	0	0	6	5
1	0	0	10	7
1	0	0	10	6
1	0	0	10	10
1	0	0	7	5
1	0	0	10	10
1	0	0	7	7
1	0	0	9	7
1	0	0	10	10
1	0	0	6	7
1	0	0	8	5
1	0	0	8	6
1	0	0	6	5
1	0	0	9	6
1	0	0	7	5
1	0	0	9	8
1	0	0	7	7
1	0	0	9	6
1	0	0	8	7
1	0	0	10	9
1	0	0	8	7
1	0	0	9	6
1	0	0	9	7
1	0	0	8	7
1	0	0	8	6
1	0	0	10	5
1	0	0	8	7
1	0	0	8	7
1	0	0	10	10
1	0	0	7	7
1	0	0	10	9
1	0	0	5	5
1	0	0	10	7
1	0	0	9	8
1	0	0	8	6
1	0	0	6	3
1	0	0	7	8
1	0	0	7	7
1	0	0	8	4
1	0	0	10	8
1	0	0	5	5
1	0	0	7	7
1	0	0	10	10
1	0	0	2	7
1	0	0	10	9
1	0	0	10	10
1	0	0	5	5
1	0	0	9	6
1	0	0	7	7
1	0	0	8	6
1	0	0	7	7
1	0	0	6	5
1	0	0	10	7
1	0	0	8	7
1	0	0	7	7
1	0	0	8	7
1	0	0	9	9
1	0	0	7	7
1	0	0	10	8
1	0	0	10	10
1	0	0	8	5
1	0	0	7	5
1	0	0	6	6
1	0	0	10	9
1	0	0	9	9
1	0	0	7	5
1	0	0	8	7
1	0	0	6	7
1	0	0	6	3
1	0	0	8	5
1	0	0	10	5
1	0	0	10	9
1	0	0	8	6
1	0	0	9	8
1	0	0	9	8
1	0	0	8	9
1	0	0	6	7
1	0	0	6	6
1	0	0	10	10
1	0	0	10	7
1	0	0	10	7
1	0	0	5	5
1	0	0	7	5
1	0	0	7	7
1	0	0	10	7
1	0	0	7	6
1	0	0	7	5
1	0	0	7	4
1	0	0	8	5
1	0	0	9	5
1	0	0	10	7
1	0	0	10	9
1	0	0	9	9
1	0	0	7	7
1	0	0	10	10
1	0	0	10	8
1	0	0	7	5
1	0	0	10	10
1	0	0	8	7
1	0	0	10	10
1	0	0	10	8
1	0	0	5	4
1	0	0	9	9
1	0	0	10	10
1	0	0	9	8
1	0	0	8	8
1	0	0	9	7
1	0	0	10	10
1	0	0	9	7
1	0	0	8	8
1	0	0	10	8
1	0	0	10	8
1	0	0	9	7
1	0	0	8	8
1	0	0	6	6
1	0	0	10	10
1	0	0	10	10
1	0	0	10	10
1	0	0	5	3
1	0	0	10	9
1	0	0	9	8
1	0	0	7	5
1	0	0	8	8
1	0	0	8	7
1	0	0	10	8
1	0	0	10	10
1	0	0	7	5
1	0	0	10	10
1	0	0	10	9
1	0	0	9	10
1	0	0	10	7
1	0	0	9	7
1	0	0	5	5
1	0	0	5	4
1	0	0	10	10
1	0	0	10	10
1	0	0	8	8
1	0	0	7	5
1	0	0	9	8
1	0	0	10	7
1	0	0	10	8
1	0	0	10	10
1	0	0	10	10
1	0	0	4	3
1	0	0	10	8
1	0	0	7	6
1	0	0	10	10
1	0	0	5	5
1	0	0	9	5
1	0	0	8	7
1	0	0	8	9
1	0	0	8	6
1	0	0	10	8
1	0	0	8	7
1	0	0	8	7
1	0	0	7	5
1	0	0	8	5
1	0	0	10	10
1	0	0	10	9
1	0	0	10	9
1	0	0	10	10
1	0	0	6	5
1	0	0	8	6
1	0	0	5	5
1	0	0	9	7
1	0	0	10	10
1	0	0	10	7
1	0	0	7	6
1	0	0	10	4
1	0	0	9	7
1	0	0	6	5
1	0	0	9	8
1	0	0	10	8
1	0	0	8	8
1	0	0	10	10
1	0	0	8	8
1	0	0	9	9
1	0	0	10	10
1	0	0	10	10
1	0	0	10	8
1	0	0	8	4
1	0	0	8	6
1	0	0	10	9
1	0	0	8	7
1	0	0	10	10
1	0	0	9	8
1	0	0	10	8
1	0	0	9	8
1	0	0	9	8
1	0	0	5	3
1	0	0	7	7
1	0	0	9	7
1	0	0	8	7
1	0	0	8	7
1	0	0	10	8
1	0	0	10	8
1	0	0	9	4
1	0	0	8	6
1	0	0	10	10
1	0	0	5	4
1	0	0	9	9
1	0	0	9	9
1	0	0	8	7
1	0	0	10	7
1	0	0	10	8
1	0	0	9	8
1	0	0	10	5
1	0	0	10	8
1	0	0	10	8
1	0	0	8	7
1	0	0	10	8
1	0	0	10	8
1	0	0	9	7
1	0	0	8	7
1	0	0	8	6
1	0	0	8	8
1	0	0	9	8
1	0	0	10	8
1	0	0	10	8
1	0	0	7	5
1	0	0	10	9
1	0	0	10	5
1	0	0	10	5
1	0	0	9	7
1	0	0	10	9
1	0	0	9	8
1	0	0	9	5
1	0	0	7	6
1	0	0	10	5
1	0	0	3	3
1	0	0	9	8
1	0	0	8	7
1	0	0	10	10
1	0	0	7	5
1	0	0	7	8
1	0	0	10	9
1	0	0	8	8
1	0	0	9	6
1	0	0	9	6
1	0	0	7	7
1	0	0	10	9
1	0	0	10	7
1	0	0	10	8
1	0	0	7	7
1	0	0	9	5
1	0	0	10	10
1	0	0	3	2
1	0	0	9	8
1	0	0	7	7
1	0	0	9	7
1	0	0	8	8
1	0	0	7	5
1	0	0	6	7
1	0	0	10	5
1	0	0	8	5
1	0	0	9	6
1	0	0	10	9
1	0	0	7	4
1	0	0	9	8
1	0	0	10	9
1	0	0	10	7
1	0	0	8	8
1	0	0	8	5
1	0	0	8	6
1	0	0	10	9
1	0	0	8	7
1	0	0	5	5
1	0	0	8	8
1	0	0	10	8
1	0	0	10	8
1	0	0	10	10
1	0	0	5	5
1	0	0	8	7
1	0	0	9	5
1	0	0	10	8
1	0	0	8	8
1	0	0	10	7
1	0	0	10	9
1	0	0	9	8
1	0	0	8	7
1	0	0	10	7
1	0	0	10	8
1	0	0	10	6
1	0	0	10	6
1	0	0	8	5
1	0	0	6	8
1	0	0	2	2
1	0	0	8	7
1	0	0	7	9
1	0	0	2	2
1	0	0	7	4
1	0	0	8	6
1	0	0	10	9
1	0	0	10	6
1	0	0	8	5
1	0	0	10	10
1	0	0	6	4
1	0	0	10	9
1	0	0	10	10
1	0	0	6	6
1	0	0	8	7
1	0	0	9	6
1	0	0	10	8
1	0	0	10	6
1	0	0	8	7
1	0	0	10	6
1	0	0	10	10
1	0	0	10	9
1	0	0	7	5
1	0	0	10	5
1	0	0	10	8
1	0	0	8	5
1	0	0	8	6
1	0	0	10	8
1	0	0	10	9
1	0	0	10	10
1	0	0	9	8
1	0	0	7	6
1	0	0	3	2
1	0	0	10	8
1	0	0	9	8
1	0	0	7	6
1	0	0	10	10
1	0	0	8	7
1	0	0	8	7
1	0	0	7	7
1	0	0	8	5
1	0	0	2	2
1	0	0	10	5
1	0	0	10	8
1	0	0	10	10
1	0	0	7	9
1	0	0	10	10
1	0	0	8	4
1	0	0	8	7
1	0	0	9	6
1	0	0	10	7
1	0	0	10	8
1	0	0	9	8
1	0	0	9	9
1	0	0	6	6
1	0	0	10	10
1	0	0	10	10
1	0	0	8	8
1	0	0	10	5
1	0	0	7	6
1	0	0	10	8
1	0	0	10	8
1	0	0	10	8
1	0	0	7	7
1	0	0	6	5
1	0	0	8	8
1	0	0	7	5
1	0	0	10	9
1	0	0	9	7
1	0	0	10	10
1	0	0	5	4
1	0	0	10	9
1	0	0	5	3
1	0	0	10	8
1	0	0	10	9
1	0	0	7	5
1	0	0	8	8
1	0	0	9	8
0	1	0	10	10
0	1	0	7	6
0	1	0	7	7
0	1	0	9	9
0	1	0	7	5
0	1	0	8	5
0	1	0	8	8
0	1	0	8	7
0	1	0	7	7
0	1	0	10	9
0	1	0	10	10
0	1	0	8	7
0	1	0	9	7
0	1	0	8	7
0	1	0	9	7
0	1	0	10	9
0	1	0	10	9
0	1	0	9	7
0	1	0	8	7
0	1	0	7	7
0	1	0	10	1
0	1	0	2	2
0	1	0	5	5
0	1	0	8	8
0	1	0	10	7
0	1	0	10	9
0	1	0	10	9
0	1	0	9	6
0	1	0	9	8
0	1	0	7	6
0	1	0	8	7
0	1	0	9	8
0	1	0	9	8
0	1	0	10	7
0	1	0	10	8
0	1	0	9	8
0	1	0	10	9
0	1	0	8	8
0	1	0	5	6
0	1	0	10	8
0	1	0	10	7
0	1	0	9	7
0	1	0	10	6
0	1	0	5	7
0	1	0	9	8
0	1	0	8	7
0	1	0	7	6
0	1	0	6	3
0	1	0	8	5
0	1	0	6	6
0	1	0	10	9
0	1	0	8	8
0	1	0	8	9
0	1	0	10	7
0	1	0	10	10
0	1	0	9	6
0	1	0	6	4
0	1	0	7	5
0	1	0	10	9
0	1	0	10	10
0	1	0	8	8
0	1	0	10	10
0	1	0	10	10
0	1	0	10	8
0	1	0	8	5
0	1	0	6	6
0	1	0	10	10
0	1	0	8	7
0	1	0	10	6
0	1	0	8	4
0	1	0	10	8
0	1	0	8	7
0	1	0	9	7
0	1	0	8	6
0	1	0	8	6
0	1	0	9	7
0	1	0	7	6
0	1	0	10	8
0	1	0	9	8
0	1	0	10	8
0	1	0	9	9
0	1	0	10	9
0	1	0	9	6
0	1	0	10	10
0	1	0	10	5
0	1	0	10	10
0	1	0	10	10
0	1	0	10	6
0	1	0	10	10
0	1	0	10	10
0	1	0	10	9
0	1	0	8	6
0	1	0	9	7
0	1	0	9	8
0	1	0	10	7
0	1	0	10	10
0	1	0	9	8
0	1	0	7	7
0	1	0	9	7
0	1	0	8	7
0	1	0	10	3
0	1	0	10	8
0	1	0	10	10
0	1	0	9	9
0	1	0	5	5
0	1	0	10	10
0	1	0	10	10
0	1	0	7	9
0	1	0	5	2
0	1	0	9	2
0	1	0	9	8
0	1	0	8	6
0	1	0	8	7
0	1	0	9	8
0	1	0	10	8
0	1	0	10	9
0	1	0	9	7
0	1	0	10	7
0	1	0	9	7
0	1	0	9	8
0	1	0	10	10
0	1	0	10	10
0	1	0	10	10
0	1	0	10	7
0	1	0	8	8
0	1	0	9	6
0	1	0	10	8
0	1	0	10	10
0	1	0	8	7
0	1	0	10	10
0	1	0	8	7
0	1	0	10	8
0	1	0	8	7
0	1	0	10	9
0	1	0	9	5
0	1	0	10	6
[truncated: 4,364 more rows]
