# Supplementary material for: Slim cigarette smoking in Urban China: Who are the early adopters and why?
Source: PLoS One. 2021 Jul 13;16(7):e0254682. doi: 10.1371/journal.pone.0254682 (PMC8277019; doi:10.1371/journal.pone.0254682)
Supplement: S5 Data — (CSV) [file pone.0254682.s006.csv]

city	rsk_r	slm_crt	agegroup	sex	edu
10	equally harmful	Yes	4 35-39 years	male	Bachelor's degree or higher
18	equally harmful	No	5 40 years and older	male	Bachelor's degree or higher
16	less harmful	Yes	4 35-39 years	female	Bachelor's degree or higher
5	less harmful	No	4 35-39 years	male	Bachelor's degree or higher
16	equally harmful	No	3 30-34 years	male	Bachelor's degree or higher
14	equally harmful	No	3 30-34 years	male	Bachelor's degree or higher
5	less harmful	No	5 40 years and older	male	Bachelor's degree or higher
1	less harmful	No	3 30-34 years	male	Bachelor's degree or higher
15	less harmful	Yes	3 30-34 years	male	Bachelor's degree or higher
15	equally harmful	No	3 30-34 years	male	Bachelor's degree or higher
18	less harmful	No	3 30-34 years	male	No bachelor's degree
11	equally harmful	No	2 25-29 years	male	Bachelor's degree or higher
1	equally harmful	Yes	4 35-39 years	female	Bachelor's degree or higher
2	less harmful	Yes	3 30-34 years	male	Bachelor's degree or higher
12	less harmful	Yes	2 25-29 years	female	Bachelor's degree or higher
1	equally harmful	Yes	3 30-34 years	male	Bachelor's degree or higher
1	equally harmful	Yes	4 35-39 years	male	No bachelor's degree
13	less harmful	Yes	3 30-34 years	male	Bachelor's degree or higher
19	less harmful	No	1 younger than 25 years	male	Bachelor's degree or higher
7	less harmful	Yes	3 30-34 years	male	Bachelor's degree or higher
13	less harmful	Yes	2 25-29 years	male	Bachelor's degree or higher
3	equally harmful	No	3 30-34 years	male	Bachelor's degree or higher
18	less harmful	No	3 30-34 years	male	Bachelor's degree or higher
14	less harmful	Yes	4 35-39 years	male	Bachelor's degree or higher
19	less harmful	No	3 30-34 years	male	Bachelor's degree or higher
9	less harmful	Yes	4 35-39 years	male	No bachelor's degree
9	less harmful	Yes	4 35-39 years	male	Bachelor's degree or higher
16	less harmful	No	3 30-34 years	male	Bachelor's degree or higher
4	less harmful	No	5 40 years and older	male	Bachelor's degree or higher
3	equally harmful	Yes	5 40 years and older	female	Bachelor's degree or higher
5	less harmful	No	3 30-34 years	male	Bachelor's degree or higher
11	equally harmful	Yes	2 25-29 years	male	Bachelor's degree or higher
11	less harmful	No	5 40 years and older	male	Bachelor's degree or higher
17	less harmful	Yes	3 30-34 years	male	Bachelor's degree or higher
9	less harmful	No	3 30-34 years	male	Bachelor's degree or higher
19	less harmful	Yes	3 30-34 years	male	Bachelor's degree or higher
1	less harmful	Yes	4 35-39 years	female	Bachelor's degree or higher
2	less harmful	Yes	3 30-34 years	male	No bachelor's degree
11	equally harmful	Yes	2 25-29 years	male	Bachelor's degree or higher
7	equally harmful	Yes	3 30-34 years	male	Bachelor's degree or higher
19	less harmful	No	2 25-29 years	male	Bachelor's degree or higher
1	equally harmful	No	1 younger than 25 years	male	Bachelor's degree or higher
17	less harmful	Yes	2 25-29 years	female	Bachelor's degree or higher
14	less harmful	No	3 30-34 years	male	No bachelor's degree
14	equally harmful	No	4 35-39 years	male	No bachelor's degree
5	equally harmful	No	2 25-29 years	male	No bachelor's degree
7	equally harmful	No	2 25-29 years	male	Bachelor's degree or higher
13	less harmful	No	3 30-34 years	male	Bachelor's degree or higher
4	less harmful	No	3 30-34 years	male	Bachelor's degree or higher
4	less harmful	No	3 30-34 years	male	Bachelor's degree or higher
11	less harmful	No	5 40 years and older	male	Bachelor's degree or higher
1	less harmful	No	5 40 years and older	male	Bachelor's degree or higher
15	less harmful	No	3 30-34 years	male	Bachelor's degree or higher
11	less harmful	Yes	5 40 years and older	male	Bachelor's degree or higher
5	less harmful	Yes	2 25-29 years	male	Bachelor's degree or higher
3	less harmful	No	2 25-29 years	male	Bachelor's degree or higher
2	less harmful	No	2 25-29 years	male	No bachelor's degree
11	less harmful	Yes	3 30-34 years	male	Bachelor's degree or higher
1	less harmful	No	4 35-39 years	male	Bachelor's degree or higher
18	less harmful	No	5 40 years and older	male	No bachelor's degree
2	less harmful	No	3 30-34 years	male	Bachelor's degree or higher
10	less harmful	No	4 35-39 years	male	Bachelor's degree or higher
1	less harmful	No	5 40 years and older	male	No bachelor's degree
8	equally harmful	No	2 25-29 years	male	Bachelor's degree or higher
1	more harmful	No	3 30-34 years	male	Bachelor's degree or higher
3	less harmful	No	5 40 years and older	male	No bachelor's degree
3	less harmful	No	5 40 years and older	male	Bachelor's degree or higher
18	less harmful	No	4 35-39 years	male	No bachelor's degree
18	less harmful	No	5 40 years and older	male	No bachelor's degree
9	more harmful	No	2 25-29 years	female	No bachelor's degree
17	less harmful	No	2 25-29 years	male	Bachelor's degree or higher
12	equally harmful	Yes	2 25-29 years	female	Bachelor's degree or higher
14	less harmful	No	5 40 years and older	male	Bachelor's degree or higher
1	less harmful	No	2 25-29 years	male	Bachelor's degree or higher
4	more harmful	Yes	4 35-39 years	male	Bachelor's degree or higher
4	less harmful	No	1 younger than 25 years	male	No bachelor's degree
2	less harmful	No	5 40 years and older	male	Bachelor's degree or higher
18	less harmful	Yes	1 younger than 25 years	male	Bachelor's degree or higher
8	equally harmful	No	1 younger than 25 years	male	Bachelor's degree or higher
5	less harmful	No	2 25-29 years	male	No bachelor's degree
13	equally harmful	No	5 40 years and older	male	No bachelor's degree
10	less harmful	Yes	5 40 years and older	male	No bachelor's degree
1	more harmful	No	3 30-34 years	male	Bachelor's degree or higher
16	equally harmful	Yes	1 younger than 25 years	female	Bachelor's degree or higher
12	less harmful	No	3 30-34 years	male	No bachelor's degree
18	less harmful	Yes	3 30-34 years	male	No bachelor's degree
7	equally harmful	No	5 40 years and older	male	No bachelor's degree
15	less harmful	No	3 30-34 years	female	Bachelor's degree or higher
8	less harmful	No	1 younger than 25 years	male	No bachelor's degree
7	less harmful	Yes	3 30-34 years	male	Bachelor's degree or higher
19	less harmful	No	1 younger than 25 years	male	No bachelor's degree
17	equally harmful	Yes	2 25-29 years	male	No bachelor's degree
8	less harmful	No	5 40 years and older	male	No bachelor's degree
9	less harmful	Yes	2 25-29 years	male	No bachelor's degree
7	equally harmful	No	1 younger than 25 years	male	No bachelor's degree
8	equally harmful	Yes	1 younger than 25 years	male	No bachelor's degree
16	equally harmful	No	3 30-34 years	male	No bachelor's degree
7	equally harmful	No	4 35-39 years	male	No bachelor's degree
1	equally harmful	No	2 25-29 years	male	Bachelor's degree or higher
15	less harmful	No	1 younger than 25 years	male	No bachelor's degree
2	equally harmful	Yes	1 younger than 25 years	male	No bachelor's degree
1	less harmful	No	1 younger than 25 years	male	No bachelor's degree
1	equally harmful	No	1 younger than 25 years	male	No bachelor's degree
15	equally harmful	No	5 40 years and older	male	No bachelor's degree
9	less harmful	No	1 younger than 25 years	male	No bachelor's degree
4	less harmful	Yes	3 30-34 years	female	Bachelor's degree or higher
4	equally harmful	Yes	4 35-39 years	male	Bachelor's degree or higher
1	less harmful	No	2 25-29 years	male	Bachelor's degree or higher
7	less harmful	No	1 younger than 25 years	male	Bachelor's degree or higher
7	less harmful	No	5 40 years and older	male	No bachelor's degree
7	less harmful	Yes	2 25-29 years	male	Bachelor's degree or higher
17	less harmful	No	2 25-29 years	male	Bachelor's degree or higher
13	less harmful	No	5 40 years and older	male	Bachelor's degree or higher
3	less harmful	No	1 younger than 25 years	male	Bachelor's degree or higher
5	less harmful	No	3 30-34 years	male	Bachelor's degree or higher
10	less harmful	No	5 40 years and older	male	Bachelor's degree or higher
1	less harmful	No	2 25-29 years	male	No bachelor's degree
18	less harmful	No	2 25-29 years	male	No bachelor's degree
18	less harmful	No	5 40 years and older	male	Bachelor's degree or higher
11	less harmful	No	4 35-39 years	male	Bachelor's degree or higher
3	equally harmful	No	3 30-34 years	male	Bachelor's degree or higher
5	less harmful	No	2 25-29 years	male	No bachelor's degree
18	less harmful	No	4 35-39 years	male	No bachelor's degree
2	equally harmful	Yes	5 40 years and older	male	Bachelor's degree or higher
6	equally harmful	No	3 30-34 years	female	Bachelor's degree or higher
1	less harmful	Yes	3 30-34 years	male	Bachelor's degree or higher
5	less harmful	No	2 25-29 years	male	Bachelor's degree or higher
6	equally harmful	No	5 40 years and older	female	No bachelor's degree
1	more harmful	Yes	3 30-34 years	male	No bachelor's degree
1	equally harmful	No	1 younger than 25 years	male	No bachelor's degree
14	less harmful	No	5 40 years and older	male	No bachelor's degree
7	equally harmful	No	4 35-39 years	male	No bachelor's degree
6	equally harmful	No	4 35-39 years	female	No bachelor's degree
10	less harmful	No	5 40 years and older	male	No bachelor's degree
2	more harmful	Yes	1 younger than 25 years	female	No bachelor's degree
5	less harmful	Yes	1 younger than 25 years	female	Bachelor's degree or higher
17	less harmful	No	3 30-34 years	male	Bachelor's degree or higher
15	less harmful	No	2 25-29 years	male	Bachelor's degree or higher
3	less harmful	No	2 25-29 years	male	No bachelor's degree
11	less harmful	No	5 40 years and older	female	Bachelor's degree or higher
3	equally harmful	No	5 40 years and older	male	No bachelor's degree
1	less harmful	No	3 30-34 years	male	Bachelor's degree or higher
2	less harmful	Yes	5 40 years and older	male	No bachelor's degree
13	equally harmful	No	3 30-34 years	male	Bachelor's degree or higher
5	less harmful	No	3 30-34 years	male	Bachelor's degree or higher
11	less harmful	No	4 35-39 years	male	Bachelor's degree or higher
14	less harmful	Yes	4 35-39 years	male	No bachelor's degree
13	less harmful	Yes	2 25-29 years	male	Bachelor's degree or higher
5	less harmful	No	2 25-29 years	male	Bachelor's degree or higher
7	less harmful	No	4 35-39 years	male	Bachelor's degree or higher
5	equally harmful	No	1 younger than 25 years	male	No bachelor's degree
17	equally harmful	No	3 30-34 years	male	No bachelor's degree
18	less harmful	Yes	3 30-34 years	male	Bachelor's degree or higher
15	less harmful	Yes	4 35-39 years	male	Bachelor's degree or higher
19	equally harmful	No	3 30-34 years	male	No bachelor's degree
4	equally harmful	Yes	2 25-29 years	female	Bachelor's degree or higher
8	equally harmful	No	3 30-34 years	male	No bachelor's degree
17	equally harmful	No	2 25-29 years	male	No bachelor's degree
1	more harmful	No	2 25-29 years	male	Bachelor's degree or higher
11	less harmful	Yes	4 35-39 years	male	Bachelor's degree or higher
1	less harmful	No	2 25-29 years	male	Bachelor's degree or higher
4	less harmful	No	3 30-34 years	male	No bachelor's degree
15	less harmful	No	4 35-39 years	male	No bachelor's degree
11	equally harmful	Yes	2 25-29 years	male	Bachelor's degree or higher
5	less harmful	No	1 younger than 25 years	male	Bachelor's degree or higher
10	equally harmful	Yes	4 35-39 years	male	No bachelor's degree
3	less harmful	Yes	5 40 years and older	male	Bachelor's degree or higher
19	less harmful	No	4 35-39 years	male	No bachelor's degree
7	less harmful	No	3 30-34 years	male	Bachelor's degree or higher
18	less harmful	Yes	5 40 years and older	male	No bachelor's degree
11	equally harmful	Yes	5 40 years and older	male	Bachelor's degree or higher
2	less harmful	Yes	5 40 years and older	male	Bachelor's degree or higher
5	less harmful	No	2 25-29 years	male	Bachelor's degree or higher
17	less harmful	No	2 25-29 years	male	Bachelor's degree or higher
11	less harmful	No	2 25-29 years	male	No bachelor's degree
12	less harmful	No	2 25-29 years	male	Bachelor's degree or higher
17	less harmful	Yes	4 35-39 years	male	Bachelor's degree or higher
3	less harmful	Yes	4 35-39 years	male	Bachelor's degree or higher
2	less harmful	No	3 30-34 years	male	No bachelor's degree
16	less harmful	No	5 40 years and older	female	No bachelor's degree
3	equally harmful	No	2 25-29 years	male	No bachelor's degree
13	equally harmful	No	2 25-29 years	male	No bachelor's degree
18	equally harmful	No	2 25-29 years	male	No bachelor's degree
5	less harmful	No	3 30-34 years	male	Bachelor's degree or higher
2	equally harmful	No	2 25-29 years	male	Bachelor's degree or higher
14	less harmful	No	5 40 years and older	male	No bachelor's degree
19	less harmful	No	1 younger than 25 years	male	No bachelor's degree
11	less harmful	Yes	4 35-39 years	male	Bachelor's degree or higher
5	equally harmful	Yes	1 younger than 25 years	male	No bachelor's degree
2	equally harmful	No	2 25-29 years	male	No bachelor's degree
18	less harmful	No	2 25-29 years	female	Bachelor's degree or higher
16	equally harmful	No	5 40 years and older	male	No bachelor's degree
7	less harmful	No	4 35-39 years	male	Bachelor's degree or higher
10	less harmful	No	4 35-39 years	male	Bachelor's degree or higher
11	less harmful	No	4 35-39 years	male	Bachelor's degree or higher
2	less harmful	No	3 30-34 years	male	Bachelor's degree or higher
1	less harmful	No	5 40 years and older	male	Bachelor's degree or higher
16	less harmful	Yes	5 40 years and older	male	Bachelor's degree or higher
3	less harmful	No	2 25-29 years	male	Bachelor's degree or higher
18	less harmful	No	4 35-39 years	male	Bachelor's degree or higher
15	less harmful	No	4 35-39 years	male	Bachelor's degree or higher
5	less harmful	No	5 40 years and older	male	No bachelor's degree
1	less harmful	No	4 35-39 years	male	Bachelor's degree or higher
2	less harmful	Yes	4 35-39 years	male	Bachelor's degree or higher
4	less harmful	No	4 35-39 years	male	No bachelor's degree
11	less harmful	No	3 30-34 years	male	Bachelor's degree or higher
18	less harmful	Yes	2 25-29 years	male	No bachelor's degree
19	less harmful	No	3 30-34 years	male	Bachelor's degree or higher
10	less harmful	No	5 40 years and older	male	Bachelor's degree or higher
11	equally harmful	Yes	2 25-29 years	male	Bachelor's degree or higher
13	less harmful	No	3 30-34 years	male	No bachelor's degree
5	less harmful	Yes	5 40 years and older	female	No bachelor's degree
11	less harmful	No	3 30-34 years	male	Bachelor's degree or higher
14	less harmful	No	5 40 years and older	male	No bachelor's degree
2	equally harmful	No	5 40 years and older	male	Bachelor's degree or higher
18	less harmful	No	4 35-39 years	male	Bachelor's degree or higher
4	less harmful	Yes	5 40 years and older	male	Bachelor's degree or higher
18	less harmful	No	4 35-39 years	male	Bachelor's degree or higher
4	less harmful	No	5 40 years and older	male	No bachelor's degree
7	more harmful	Yes	3 30-34 years	male	Bachelor's degree or higher
3	less harmful	No	3 30-34 years	male	Bachelor's degree or higher
1	less harmful	No	1 younger than 25 years	female	Bachelor's degree or higher
11	equally harmful	Yes	2 25-29 years	male	Bachelor's degree or higher
11	less harmful	Yes	3 30-34 years	male	Bachelor's degree or higher
12	equally harmful	No	3 30-34 years	male	Bachelor's degree or higher
10	more harmful	No	5 40 years and older	male	Bachelor's degree or higher
10	less harmful	No	5 40 years and older	male	No bachelor's degree
2	less harmful	No	1 younger than 25 years	male	Bachelor's degree or higher
18	less harmful	No	4 35-39 years	male	Bachelor's degree or higher
11	less harmful	No	4 35-39 years	male	Bachelor's degree or higher
7	less harmful	No	4 35-39 years	male	No bachelor's degree
12	equally harmful	No	4 35-39 years	male	Bachelor's degree or higher
6	less harmful	Yes	2 25-29 years	male	No bachelor's degree
12	less harmful	No	1 younger than 25 years	male	Bachelor's degree or higher
11	equally harmful	No	4 35-39 years	male	Bachelor's degree or higher
19	equally harmful	Yes	1 younger than 25 years	male	No bachelor's degree
19	less harmful	No	1 younger than 25 years	male	No bachelor's degree
3	less harmful	No	4 35-39 years	male	Bachelor's degree or higher
11	equally harmful	No	1 younger than 25 years	male	No bachelor's degree
11	less harmful	No	3 30-34 years	male	Bachelor's degree or higher
2	less harmful	No	4 35-39 years	male	No bachelor's degree
15	less harmful	Yes	4 35-39 years	male	No bachelor's degree
18	equally harmful	No	2 25-29 years	male	Bachelor's degree or higher
11	less harmful	No	1 younger than 25 years	male	No bachelor's degree
16	more harmful	No	3 30-34 years	male	Bachelor's degree or higher
2	less harmful	No	1 younger than 25 years	male	No bachelor's degree
18	less harmful	No	1 younger than 25 years	male	No bachelor's degree
15	equally harmful	Yes	5 40 years and older	male	Bachelor's degree or higher
6	equally harmful	No	3 30-34 years	male	Bachelor's degree or higher
14	less harmful	No	2 25-29 years	male	No bachelor's degree
3	less harmful	No	3 30-34 years	male	Bachelor's degree or higher
5	less harmful	No	4 35-39 years	male	Bachelor's degree or higher
6	less harmful	No	3 30-34 years	male	No bachelor's degree
5	equally harmful	No	2 25-29 years	male	Bachelor's degree or higher
5	less harmful	Yes	5 40 years and older	male	No bachelor's degree
19	equally harmful	Yes	1 younger than 25 years	male	No bachelor's degree
2	equally harmful	No	1 younger than 25 years	male	Bachelor's degree or higher
12	equally harmful	Yes	1 younger than 25 years	male	Bachelor's degree or higher
18	less harmful	No	2 25-29 years	female	Bachelor's degree or higher
11	less harmful	No	2 25-29 years	male	Bachelor's degree or higher
16	equally harmful	No	1 younger than 25 years	male	No bachelor's degree
1	less harmful	Yes	3 30-34 years	female	Bachelor's degree or higher
13	equally harmful	No	3 30-34 years	male	No bachelor's degree
17	less harmful	No	4 35-39 years	male	No bachelor's degree
2	less harmful	Yes	1 younger than 25 years	female	No bachelor's degree
18	less harmful	Yes	5 40 years and older	male	No bachelor's degree
1	less harmful	No	4 35-39 years	male	No bachelor's degree
11	less harmful	No	3 30-34 years	male	Bachelor's degree or higher
19	equally harmful	Yes	4 35-39 years	male	No bachelor's degree
18	less harmful	Yes	5 40 years and older	male	Bachelor's degree or higher
1	less harmful	No	2 25-29 years	male	No bachelor's degree
5	equally harmful	No	3 30-34 years	male	No bachelor's degree
3	less harmful	Yes	3 30-34 years	male	Bachelor's degree or higher
1	less harmful	No	4 35-39 years	male	No bachelor's degree
12	equally harmful	No	3 30-34 years	male	No bachelor's degree
15	less harmful	No	4 35-39 years	male	Bachelor's degree or higher
1	less harmful	No	2 25-29 years	male	No bachelor's degree
1	equally harmful	No	3 30-34 years	female	No bachelor's degree
8	less harmful	No	1 younger than 25 years	male	Bachelor's degree or higher
11	less harmful	Yes	2 25-29 years	male	Bachelor's degree or higher
1	less harmful	No	2 25-29 years	male	No bachelor's degree
1	less harmful	Yes	2 25-29 years	female	Bachelor's degree or higher
9	equally harmful	No	3 30-34 years	male	Bachelor's degree or higher
1	less harmful	No	3 30-34 years	male	Bachelor's degree or higher
18	less harmful	No	4 35-39 years	male	Bachelor's degree or higher
17	equally harmful	No	5 40 years and older	male	Bachelor's degree or higher
12	less harmful	No	1 younger than 25 years	male	No bachelor's degree
1	equally harmful	No	4 35-39 years	male	Bachelor's degree or higher
6	less harmful	Yes	4 35-39 years	male	No bachelor's degree
19	less harmful	No	2 25-29 years	male	Bachelor's degree or higher
12	less harmful	No	4 35-39 years	male	Bachelor's degree or higher
1	less harmful	Yes	5 40 years and older	female	Bachelor's degree or higher
5	less harmful	No	2 25-29 years	male	Bachelor's degree or higher
5	less harmful	No	2 25-29 years	male	No bachelor's degree
1	equally harmful	Yes	3 30-34 years	male	Bachelor's degree or higher
11	less harmful	Yes	5 40 years and older	male	Bachelor's degree or higher
5	equally harmful	No	4 35-39 years	male	Bachelor's degree or higher
1	less harmful	Yes	1 younger than 25 years	male	No bachelor's degree
1	less harmful	Yes	4 35-39 years	male	Bachelor's degree or higher
9	less harmful	No	1 younger than 25 years	male	No bachelor's degree
1	equally harmful	No	3 30-34 years	male	Bachelor's degree or higher
5	more harmful	No	2 25-29 years	female	Bachelor's degree or higher
11	less harmful	Yes	1 younger than 25 years	male	Bachelor's degree or higher
1	less harmful	No	3 30-34 years	male	Bachelor's degree or higher
1	less harmful	Yes	2 25-29 years	male	Bachelor's degree or higher
11	equally harmful	Yes	3 30-34 years	male	Bachelor's degree or higher
3	equally harmful	Yes	3 30-34 years	male	Bachelor's degree or higher
1	less harmful	No	2 25-29 years	male	Bachelor's degree or higher
5	less harmful	No	2 25-29 years	female	No bachelor's degree
1	less harmful	No	3 30-34 years	female	Bachelor's degree or higher
1	more harmful	No	2 25-29 years	male	Bachelor's degree or higher
5	equally harmful	Yes	3 30-34 years	male	No bachelor's degree
14	less harmful	No	2 25-29 years	male	No bachelor's degree
15	less harmful	Yes	1 younger than 25 years	male	Bachelor's degree or higher
11	less harmful	Yes	3 30-34 years	female	Bachelor's degree or higher
10	less harmful	Yes	3 30-34 years	male	Bachelor's degree or higher
18	equally harmful	No	3 30-34 years	male	No bachelor's degree
3	less harmful	No	3 30-34 years	male	Bachelor's degree or higher
5	equally harmful	No	5 40 years and older	male	Bachelor's degree or higher
11	less harmful	Yes	3 30-34 years	female	No bachelor's degree
18	less harmful	Yes	5 40 years and older	male	Bachelor's degree or higher
7	equally harmful	No	4 35-39 years	male	Bachelor's degree or higher
1	less harmful	Yes	5 40 years and older	male	Bachelor's degree or higher
2	equally harmful	No	4 35-39 years	female	Bachelor's degree or higher
18	less harmful	No	4 35-39 years	male	Bachelor's degree or higher
11	equally harmful	No	3 30-34 years	male	Bachelor's degree or higher
5	less harmful	No	1 younger than 25 years	male	Bachelor's degree or higher
9	equally harmful	No	4 35-39 years	male	Bachelor's degree or higher
15	less harmful	No	5 40 years and older	female	Bachelor's degree or higher
4	less harmful	Yes	3 30-34 years	male	Bachelor's degree or higher
9	less harmful	No	4 35-39 years	male	Bachelor's degree or higher
16	less harmful	No	2 25-29 years	male	No bachelor's degree
10	less harmful	No	5 40 years and older	male	Bachelor's degree or higher
10	less harmful	No	5 40 years and older	male	Bachelor's degree or higher
1	equally harmful	Yes	2 25-29 years	male	Bachelor's degree or higher
10	less harmful	No	5 40 years and older	male	No bachelor's degree
11	less harmful	No	3 30-34 years	male	Bachelor's degree or higher
15	equally harmful	No	2 25-29 years	male	No bachelor's degree
18	less harmful	No	3 30-34 years	male	No bachelor's degree
11	less harmful	Yes	2 25-29 years	male	Bachelor's degree or higher
7	less harmful	No	3 30-34 years	male	Bachelor's degree or higher
13	less harmful	No	4 35-39 years	male	No bachelor's degree
1	equally harmful	No	3 30-34 years	male	Bachelor's degree or higher
8	less harmful	No	4 35-39 years	male	No bachelor's degree
9	less harmful	Yes	2 25-29 years	male	Bachelor's degree or higher
4	less harmful	No	3 30-34 years	male	No bachelor's degree
8	less harmful	Yes	5 40 years and older	male	Bachelor's degree or higher
1	less harmful	No	3 30-34 years	male	Bachelor's degree or higher
4	less harmful	Yes	5 40 years and older	male	Bachelor's degree or higher
5	less harmful	No	5 40 years and older	male	Bachelor's degree or higher
2	equally harmful	No	5 40 years and older	male	Bachelor's degree or higher
18	equally harmful	No	3 30-34 years	male	Bachelor's degree or higher
7	equally harmful	No	5 40 years and older	male	Bachelor's degree or higher
1	equally harmful	No	4 35-39 years	male	No bachelor's degree
13	less harmful	No	2 25-29 years	male	Bachelor's degree or higher
19	less harmful	Yes	2 25-29 years	male	Bachelor's degree or higher
14	less harmful	No	2 25-29 years	male	Bachelor's degree or higher
5	less harmful	No	4 35-39 years	male	Bachelor's degree or higher
5	less harmful	No	4 35-39 years	male	Bachelor's degree or higher
11	equally harmful	No	5 40 years and older	male	No bachelor's degree
13	less harmful	No	3 30-34 years	male	Bachelor's degree or higher
5	less harmful	No	3 30-34 years	male	Bachelor's degree or higher
13	equally harmful	No	2 25-29 years	male	No bachelor's degree
1	equally harmful	Yes	3 30-34 years	male	Bachelor's degree or higher
15	equally harmful	No	5 40 years and older	male	No bachelor's degree
19	equally harmful	No	5 40 years and older	male	No bachelor's degree
11	less harmful	No	3 30-34 years	male	Bachelor's degree or higher
15	less harmful	No	3 30-34 years	male	Bachelor's degree or higher
15	less harmful	No	5 40 years and older	male	No bachelor's degree
11	less harmful	No	4 35-39 years	male	Bachelor's degree or higher
15	less harmful	Yes	2 25-29 years	female	Bachelor's degree or higher
19	less harmful	No	4 35-39 years	male	Bachelor's degree or higher
15	less harmful	No	4 35-39 years	male	No bachelor's degree
16	less harmful	No	5 40 years and older	male	No bachelor's degree
14	less harmful	No	1 younger than 25 years	male	No bachelor's degree
5	equally harmful	No	4 35-39 years	male	No bachelor's degree
12	less harmful	No	4 35-39 years	male	No bachelor's degree
19	less harmful	Yes	4 35-39 years	male	Bachelor's degree or higher
19	less harmful	No	3 30-34 years	male	Bachelor's degree or higher
2	equally harmful	No	2 25-29 years	male	Bachelor's degree or higher
5	equally harmful	No	4 35-39 years	male	Bachelor's degree or higher
5	less harmful	No	2 25-29 years	male	Bachelor's degree or higher
15	less harmful	No	5 40 years and older	male	No bachelor's degree
13	less harmful	Yes	5 40 years and older	male	Bachelor's degree or higher
15	less harmful	No	5 40 years and older	male	No bachelor's degree
15	less harmful	No	1 younger than 25 years	male	Bachelor's degree or higher
11	equally harmful	Yes	2 25-29 years	male	Bachelor's degree or higher
8	less harmful	No	3 30-34 years	male	Bachelor's degree or higher
1	less harmful	No	5 40 years and older	male	Bachelor's degree or higher
14	more harmful	No	3 30-34 years	male	No bachelor's degree
6	less harmful	No	1 younger than 25 years	male	No bachelor's degree
14	equally harmful	No	3 30-34 years	male	No bachelor's degree
7	less harmful	No	5 40 years and older	male	No bachelor's degree
7	less harmful	No	4 35-39 years	male	Bachelor's degree or higher
11	less harmful	No	5 40 years and older	male	No bachelor's degree
12	less harmful	No	2 25-29 years	male	No bachelor's degree
11	less harmful	No	5 40 years and older	male	No bachelor's degree
1	less harmful	No	5 40 years and older	male	Bachelor's degree or higher
15	less harmful	No	3 30-34 years	male	Bachelor's degree or higher
11	less harmful	Yes	2 25-29 years	male	Bachelor's degree or higher
11	less harmful	No	5 40 years and older	male	No bachelor's degree
11	less harmful	No	4 35-39 years	female	No bachelor's degree
19	less harmful	No	2 25-29 years	female	Bachelor's degree or higher
8	less harmful	No	1 younger than 25 years	male	Bachelor's degree or higher
5	less harmful	Yes	5 40 years and older	male	No bachelor's degree
14	less harmful	No	4 35-39 years	female	Bachelor's degree or higher
3	less harmful	Yes	5 40 years and older	male	Bachelor's degree or higher
8	less harmful	Yes	5 40 years and older	male	No bachelor's degree
1	less harmful	Yes	2 25-29 years	male	Bachelor's degree or higher
19	less harmful	No	4 35-39 years	male	Bachelor's degree or higher
17	less harmful	No	5 40 years and older	male	No bachelor's degree
9	less harmful	No	2 25-29 years	male	Bachelor's degree or higher
17	less harmful	No	5 40 years and older	male	No bachelor's degree
13	less harmful	No	3 30-34 years	male	Bachelor's degree or higher
1	equally harmful	No	4 35-39 years	male	No bachelor's degree
11	less harmful	No	3 30-34 years	male	Bachelor's degree or higher
17	more harmful	No	4 35-39 years	male	Bachelor's degree or higher
13	less harmful	No	3 30-34 years	male	Bachelor's degree or higher
19	equally harmful	No	5 40 years and older	male	Bachelor's degree or higher
2	equally harmful	No	3 30-34 years	female	Bachelor's degree or higher
9	less harmful	No	4 35-39 years	male	No bachelor's degree
11	less harmful	No	2 25-29 years	male	Bachelor's degree or higher
1	equally harmful	No	4 35-39 years	male	No bachelor's degree
14	equally harmful	No	3 30-34 years	male	Bachelor's degree or higher
18	less harmful	No	4 35-39 years	male	Bachelor's degree or higher
1	less harmful	No	2 25-29 years	male	Bachelor's degree or higher
2	less harmful	No	5 40 years and older	male	No bachelor's degree
3	equally harmful	No	4 35-39 years	female	Bachelor's degree or higher
1	less harmful	No	2 25-29 years	male	Bachelor's degree or higher
5	less harmful	No	4 35-39 years	male	Bachelor's degree or higher
15	less harmful	No	4 35-39 years	male	Bachelor's degree or higher
11	equally harmful	No	3 30-34 years	male	Bachelor's degree or higher
11	equally harmful	No	4 35-39 years	male	No bachelor's degree
1	less harmful	Yes	2 25-29 years	male	Bachelor's degree or higher
16	less harmful	No	3 30-34 years	male	No bachelor's degree
11	less harmful	No	2 25-29 years	male	Bachelor's degree or higher
2	equally harmful	Yes	2 25-29 years	male	Bachelor's degree or higher
3	equally harmful	Yes	5 40 years and older	male	Bachelor's degree or higher
14	less harmful	Yes	4 35-39 years	male	Bachelor's degree or higher
5	less harmful	Yes	3 30-34 years	male	Bachelor's degree or higher
7	less harmful	No	2 25-29 years	male	Bachelor's degree or higher
6	less harmful	No	3 30-34 years	male	Bachelor's degree or higher
7	equally harmful	No	5 40 years and older	male	No bachelor's degree
17	less harmful	Yes	4 35-39 years	male	Bachelor's degree or higher
18	less harmful	No	3 30-34 years	male	Bachelor's degree or higher
2	less harmful	Yes	2 25-29 years	male	Bachelor's degree or higher
11	less harmful	No	3 30-34 years	male	Bachelor's degree or higher
3	equally harmful	Yes	4 35-39 years	male	Bachelor's degree or higher
19	less harmful	No	1 younger than 25 years	male	Bachelor's degree or higher
1	more harmful	Yes	2 25-29 years	male	No bachelor's degree
1	equally harmful	No	3 30-34 years	male	Bachelor's degree or higher
3	equally harmful	Yes	4 35-39 years	male	No bachelor's degree
5	more harmful	No	3 30-34 years	male	Bachelor's degree or higher
10	equally harmful	No	5 40 years and older	male	No bachelor's degree
1	equally harmful	No	4 35-39 years	male	No bachelor's degree
11	equally harmful	No	5 40 years and older	male	No bachelor's degree
11	equally harmful	No	4 35-39 years	male	No bachelor's degree
6	less harmful	No	5 40 years and older	male	Bachelor's degree or higher
11	equally harmful	No	3 30-34 years	male	No bachelor's degree
11	less harmful	No	5 40 years and older	male	No bachelor's degree
5	less harmful	No	4 35-39 years	male	Bachelor's degree or higher
13	more harmful	No	5 40 years and older	male	No bachelor's degree
9	less harmful	No	3 30-34 years	male	Bachelor's degree or higher
5	less harmful	No	4 35-39 years	male	Bachelor's degree or higher
8	less harmful	No	3 30-34 years	male	Bachelor's degree or higher
1	equally harmful	No	4 35-39 years	male	No bachelor's degree
14	less harmful	No	2 25-29 years	male	Bachelor's degree or higher
11	equally harmful	No	4 35-39 years	male	Bachelor's degree or higher
11	less harmful	Yes	5 40 years and older	male	No bachelor's degree
11	equally harmful	No	5 40 years and older	male	Bachelor's degree or higher
11	equally harmful	No	5 40 years and older	male	No bachelor's degree
11	less harmful	No	5 40 years and older	male	No bachelor's degree
11	less harmful	No	5 40 years and older	male	No bachelor's degree
11	less harmful	No	4 35-39 years	male	Bachelor's degree or higher
4	less harmful	No	2 25-29 years	male	No bachelor's degree
16	less harmful	No	5 40 years and older	male	No bachelor's degree
4	less harmful	No	1 younger than 25 years	male	Bachelor's degree or higher
5	less harmful	Yes	2 25-29 years	male	Bachelor's degree or higher
11	less harmful	No	2 25-29 years	male	Bachelor's degree or higher
8	less harmful	No	2 25-29 years	male	No bachelor's degree
5	less harmful	Yes	2 25-29 years	male	Bachelor's degree or higher
1	less harmful	No	5 40 years and older	male	No bachelor's degree
11	equally harmful	No	2 25-29 years	male	Bachelor's degree or higher
1	equally harmful	No	2 25-29 years	male	No bachelor's degree
8	less harmful	No	3 30-34 years	male	Bachelor's degree or higher
18	less harmful	No	3 30-34 years	male	Bachelor's degree or higher
8	more harmful	No	1 younger than 25 years	male	No bachelor's degree
4	less harmful	Yes	3 30-34 years	male	Bachelor's degree or higher
18	less harmful	No	1 younger than 25 years	male	No bachelor's degree
7	equally harmful	No	2 25-29 years	male	Bachelor's degree or higher
6	equally harmful	No	5 40 years and older	female	Bachelor's degree or higher
1	equally harmful	No	2 25-29 years	male	Bachelor's degree or higher
1	equally harmful	No	3 30-34 years	male	Bachelor's degree or higher
8	less harmful	No	5 40 years and older	female	Bachelor's degree or higher
1	less harmful	Yes	3 30-34 years	female	Bachelor's degree or higher
3	equally harmful	No	4 35-39 years	male	No bachelor's degree
7	equally harmful	No	5 40 years and older	female	No bachelor's degree
15	less harmful	No	3 30-34 years	male	No bachelor's degree
4	less harmful	No	4 35-39 years	male	No bachelor's degree
5	equally harmful	No	5 40 years and older	male	No bachelor's degree
1	less harmful	No	3 30-34 years	male	Bachelor's degree or higher
4	less harmful	No	2 25-29 years	male	No bachelor's degree
19	less harmful	No	2 25-29 years	male	Bachelor's degree or higher
17	more harmful	Yes	3 30-34 years	male	Bachelor's degree or higher
15	less harmful	Yes	2 25-29 years	male	Bachelor's degree or higher
13	less harmful	No	4 35-39 years	male	No bachelor's degree
5	more harmful	Yes	3 30-34 years	male	Bachelor's degree or higher
14	less harmful	Yes	4 35-39 years	male	Bachelor's degree or higher
16	less harmful	Yes	3 30-34 years	male	Bachelor's degree or higher
19	equally harmful	Yes	3 30-34 years	male	No bachelor's degree
12	less harmful	Yes	2 25-29 years	male	No bachelor's degree
19	less harmful	No	5 40 years and older	male	No bachelor's degree
10	less harmful	Yes	3 30-34 years	male	Bachelor's degree or higher
1	more harmful	No	2 25-29 years	male	No bachelor's degree
18	more harmful	No	3 30-34 years	male	Bachelor's degree or higher
16	less harmful	Yes	5 40 years and older	male	Bachelor's degree or higher
10	less harmful	Yes	2 25-29 years	male	No bachelor's degree
17	less harmful	Yes	4 35-39 years	male	Bachelor's degree or higher
7	less harmful	No	4 35-39 years	male	No bachelor's degree
16	less harmful	Yes	2 25-29 years	male	No bachelor's degree
11	less harmful	No	4 35-39 years	male	No bachelor's degree
11	less harmful	Yes	2 25-29 years	male	No bachelor's degree
2	less harmful	Yes	4 35-39 years	male	Bachelor's degree or higher
2	less harmful	No	3 30-34 years	male	Bachelor's degree or higher
15	equally harmful	No	2 25-29 years	male	No bachelor's degree
3	equally harmful	No	3 30-34 years	male	Bachelor's degree or higher
5	less harmful	Yes	3 30-34 years	male	Bachelor's degree or higher
7	less harmful	Yes	2 25-29 years	male	No bachelor's degree
12	equally harmful	No	5 40 years and older	male	No bachelor's degree
1	less harmful	No	3 30-34 years	male	No bachelor's degree
5	more harmful	No	3 30-34 years	male	No bachelor's degree
9	less harmful	No	5 40 years and older	male	No bachelor's degree
2	less harmful	Yes	2 25-29 years	male	Bachelor's degree or higher
18	less harmful	Yes	4 35-39 years	male	Bachelor's degree or higher
2	less harmful	No	5 40 years and older	male	No bachelor's degree
15	less harmful	Yes	2 25-29 years	male	Bachelor's degree or higher
12	equally harmful	No	2 25-29 years	male	No bachelor's degree
6	less harmful	No	3 30-34 years	male	Bachelor's degree or higher
10	equally harmful	No	5 40 years and older	male	No bachelor's degree
12	less harmful	No	5 40 years and older	male	No bachelor's degree
6	equally harmful	No	3 30-34 years	female	Bachelor's degree or higher
18	less harmful	Yes	2 25-29 years	male	No bachelor's degree
18	less harmful	Yes	4 35-39 years	male	No bachelor's degree
6	less harmful	Yes	2 25-29 years	male	Bachelor's degree or higher
10	equally harmful	No	3 30-34 years	male	Bachelor's degree or higher
7	less harmful	No	2 25-29 years	male	No bachelor's degree
11	less harmful	No	5 40 years and older	male	No bachelor's degree
9	equally harmful	No	3 30-34 years	male	No bachelor's degree
6	equally harmful	Yes	2 25-29 years	male	No bachelor's degree
11	less harmful	No	4 35-39 years	male	No bachelor's degree
12	equally harmful	No	2 25-29 years	male	Bachelor's degree or higher
13	less harmful	Yes	5 40 years and older	male	No bachelor's degree
7	less harmful	No	4 35-39 years	male	No bachelor's degree
2	equally harmful	Yes	4 35-39 years	male	No bachelor's degree
10	less harmful	No	4 35-39 years	male	Bachelor's degree or higher
11	less harmful	No	3 30-34 years	male	Bachelor's degree or higher
9	less harmful	No	5 40 years and older	male	No bachelor's degree
18	less harmful	No	5 40 years and older	male	No bachelor's degree
1	equally harmful	Yes	4 35-39 years	male	Bachelor's degree or higher
8	equally harmful	No	5 40 years and older	male	Bachelor's degree or higher
16	equally harmful	No	4 35-39 years	female	Bachelor's degree or higher
1	less harmful	No	3 30-34 years	male	Bachelor's degree or higher
6	equally harmful	Yes	5 40 years and older	male	Bachelor's degree or higher
11	less harmful	No	2 25-29 years	male	Bachelor's degree or higher
1	less harmful	Yes	2 25-29 years	male	Bachelor's degree or higher
1	less harmful	No	3 30-34 years	male	Bachelor's degree or higher
10	less harmful	No	2 25-29 years	male	No bachelor's degree
16	less harmful	No	3 30-34 years	male	Bachelor's degree or higher
7	equally harmful	No	2 25-29 years	male	No bachelor's degree
1	less harmful	Yes	3 30-34 years	male	Bachelor's degree or higher
2	less harmful	No	5 40 years and older	male	No bachelor's degree
5	less harmful	No	5 40 years and older	male	Bachelor's degree or higher
14	equally harmful	No	4 35-39 years	male	Bachelor's degree or higher
15	less harmful	No	4 35-39 years	male	Bachelor's degree or higher
10	less harmful	No	3 30-34 years	male	Bachelor's degree or higher
1	less harmful	Yes	4 35-39 years	male	No bachelor's degree
1	equally harmful	No	5 40 years and older	male	No bachelor's degree
14	less harmful	No	3 30-34 years	male	Bachelor's degree or higher
1	less harmful	No	3 30-34 years	male	Bachelor's degree or higher
16	less harmful	Yes	2 25-29 years	male	Bachelor's degree or higher
7	less harmful	Yes	2 25-29 years	male	Bachelor's degree or higher
7	less harmful	No	4 35-39 years	male	Bachelor's degree or higher
10	less harmful	Yes	3 30-34 years	male	Bachelor's degree or higher
11	equally harmful	No	5 40 years and older	male	No bachelor's degree
7	less harmful	No	3 30-34 years	male	No bachelor's degree
1	less harmful	No	5 40 years and older	male	Bachelor's degree or higher
9	less harmful	No	5 40 years and older	male	No bachelor's degree
15	equally harmful	No	5 40 years and older	male	No bachelor's degree
16	more harmful	Yes	3 30-34 years	male	Bachelor's degree or higher
1	equally harmful	Yes	5 40 years and older	male	Bachelor's degree or higher
17	equally harmful	No	5 40 years and older	male	No bachelor's degree
14	more harmful	Yes	3 30-34 years	male	Bachelor's degree or higher
1	equally harmful	No	4 35-39 years	male	No bachelor's degree
1	less harmful	Yes	5 40 years and older	male	Bachelor's degree or higher
7	less harmful	No	5 40 years and older	male	No bachelor's degree
1	equally harmful	Yes	5 40 years and older	male	Bachelor's degree or higher
1	equally harmful	Yes	3 30-34 years	male	Bachelor's degree or higher
1	less harmful	No	4 35-39 years	male	Bachelor's degree or higher
5	less harmful	No	2 25-29 years	male	Bachelor's degree or higher
6	less harmful	Yes	5 40 years and older	male	No bachelor's degree
5	less harmful	Yes	5 40 years and older	male	Bachelor's degree or higher
7	less harmful	No	5 40 years and older	male	Bachelor's degree or higher
13	less harmful	Yes	3 30-34 years	male	Bachelor's degree or higher
16	less harmful	Yes	4 35-39 years	male	No bachelor's degree
1	less harmful	No	2 25-29 years	male	Bachelor's degree or higher
3	less harmful	No	5 40 years and older	male	No bachelor's degree
1	equally harmful	Yes	3 30-34 years	female	No bachelor's degree
14	less harmful	No	3 30-34 years	male	Bachelor's degree or higher
1	less harmful	Yes	1 younger than 25 years	male	No bachelor's degree
11	less harmful	No	5 40 years and older	male	No bachelor's degree
13	less harmful	No	4 35-39 years	male	Bachelor's degree or higher
1	equally harmful	No	2 25-29 years	male	Bachelor's degree or higher
15	less harmful	No	4 35-39 years	male	Bachelor's degree or higher
2	less harmful	No	5 40 years and older	male	Bachelor's degree or higher
6	equally harmful	No	3 30-34 years	male	Bachelor's degree or higher
5	less harmful	No	5 40 years and older	male	No bachelor's degree
12	less harmful	No	5 40 years and older	male	Bachelor's degree or higher
15	less harmful	No	5 40 years and older	male	Bachelor's degree or higher
12	less harmful	No	4 35-39 years	male	No bachelor's degree
1	equally harmful	Yes	5 40 years and older	male	Bachelor's degree or higher
14	less harmful	Yes	4 35-39 years	male	No bachelor's degree
5	less harmful	No	2 25-29 years	male	No bachelor's degree
14	less harmful	Yes	2 25-29 years	female	Bachelor's degree or higher
10	less harmful	No	4 35-39 years	male	No bachelor's degree
5	equally harmful	Yes	5 40 years and older	male	Bachelor's degree or higher
5	less harmful	No	5 40 years and older	male	No bachelor's degree
14	less harmful	No	4 35-39 years	male	Bachelor's degree or higher
13	less harmful	No	4 35-39 years	male	No bachelor's degree
11	equally harmful	Yes	3 30-34 years	male	Bachelor's degree or higher
6	less harmful	No	5 40 years and older	male	Bachelor's degree or higher
3	less harmful	No	5 40 years and older	male	Bachelor's degree or higher
11	equally harmful	Yes	4 35-39 years	male	Bachelor's degree or higher
12	less harmful	No	3 30-34 years	male	No bachelor's degree
11	less harmful	Yes	5 40 years and older	male	No bachelor's degree
12	less harmful	Yes	4 35-39 years	male	No bachelor's degree
15	less harmful	No	1 younger than 25 years	male	Bachelor's degree or higher
9	less harmful	Yes	4 35-39 years	male	No bachelor's degree
11	less harmful	Yes	5 40 years and older	male	Bachelor's degree or higher
11	less harmful	Yes	4 35-39 years	male	No bachelor's degree
11	equally harmful	Yes	5 40 years and older	male	Bachelor's degree or higher
13	less harmful	No	2 25-29 years	male	No bachelor's degree
11	less harmful	Yes	5 40 years and older	male	No bachelor's degree
11	less harmful	Yes	5 40 years and older	male	No bachelor's degree
11	less harmful	Yes	4 35-39 years	male	No bachelor's degree
11	less harmful	No	1 younger than 25 years	male	No bachelor's degree
9	equally harmful	No	2 25-29 years	male	No bachelor's degree
9	less harmful	No	1 younger than 25 years	male	No bachelor's degree
12	less harmful	No	3 30-34 years	male	Bachelor's degree or higher
11	less harmful	Yes	5 40 years and older	male	Bachelor's degree or higher
8	less harmful	No	3 30-34 years	male	No bachelor's degree
15	more harmful	No	4 35-39 years	male	No bachelor's degree
8	less harmful	No	4 35-39 years	female	No bachelor's degree
15	equally harmful	No	2 25-29 years	female	No bachelor's degree
12	more harmful	Yes	3 30-34 years	female	No bachelor's degree
15	less harmful	No	2 25-29 years	male	Bachelor's degree or higher
11	less harmful	No	5 40 years and older	female	Bachelor's degree or higher
12	equally harmful	No	5 40 years and older	male	No bachelor's degree
8	less harmful	No	5 40 years and older	male	No bachelor's degree
12	less harmful	No	4 35-39 years	male	Bachelor's degree or higher
8	less harmful	No	3 30-34 years	male	Bachelor's degree or higher
12	less harmful	Yes	3 30-34 years	male	Bachelor's degree or higher
11	less harmful	No	4 35-39 years	male	Bachelor's degree or higher
11	less harmful	No	2 25-29 years	male	Bachelor's degree or higher
12	equally harmful	No	2 25-29 years	male	Bachelor's degree or higher
12	less harmful	No	5 40 years and older	male	No bachelor's degree
11	equally harmful	No	2 25-29 years	male	Bachelor's degree or higher
12	equally harmful	No	4 35-39 years	male	Bachelor's degree or higher
15	less harmful	No	2 25-29 years	male	Bachelor's degree or higher
5	less harmful	Yes	3 30-34 years	female	Bachelor's degree or higher
1	less harmful	Yes	3 30-34 years	female	Bachelor's degree or higher
1	equally harmful	No	2 25-29 years	male	Bachelor's degree or higher
15	less harmful	No	4 35-39 years	male	Bachelor's degree or higher
7	less harmful	No	5 40 years and older	male	Bachelor's degree or higher
3	equally harmful	No	4 35-39 years	female	Bachelor's degree or higher
8	more harmful	No	3 30-34 years	male	Bachelor's degree or higher
2	equally harmful	No	5 40 years and older	male	No bachelor's degree
2	less harmful	No	5 40 years and older	male	Bachelor's degree or higher
11	less harmful	No	2 25-29 years	male	No bachelor's degree
16	less harmful	No	2 25-29 years	male	No bachelor's degree
18	less harmful	Yes	3 30-34 years	male	Bachelor's degree or higher
11	less harmful	No	3 30-34 years	male	Bachelor's degree or higher
3	less harmful	No	2 25-29 years	female	Bachelor's degree or higher
5	less harmful	Yes	3 30-34 years	female	Bachelor's degree or higher
11	less harmful	Yes	2 25-29 years	male	No bachelor's degree
7	less harmful	Yes	5 40 years and older	male	Bachelor's degree or higher
11	less harmful	No	3 30-34 years	male	Bachelor's degree or higher
1	equally harmful	No	4 35-39 years	male	No bachelor's degree
2	less harmful	No	2 25-29 years	male	Bachelor's degree or higher
5	less harmful	No	2 25-29 years	male	No bachelor's degree
8	equally harmful	Yes	4 35-39 years	male	Bachelor's degree or higher
18	less harmful	No	5 40 years and older	male	No bachelor's degree
15	less harmful	Yes	3 30-34 years	male	Bachelor's degree or higher
12	less harmful	No	4 35-39 years	male	Bachelor's degree or higher
9	less harmful	No	4 35-39 years	male	No bachelor's degree
6	less harmful	No	5 40 years and older	male	No bachelor's degree
14	less harmful	Yes	5 40 years and older	male	No bachelor's degree
5	less harmful	No	1 younger than 25 years	male	No bachelor's degree
8	less harmful	No	5 40 years and older	male	Bachelor's degree or higher
5	less harmful	No	2 25-29 years	male	Bachelor's degree or higher
2	less harmful	Yes	3 30-34 years	male	Bachelor's degree or higher
6	less harmful	No	1 younger than 25 years	female	Bachelor's degree or higher
16	less harmful	Yes	2 25-29 years	male	Bachelor's degree or higher
12	less harmful	Yes	3 30-34 years	female	Bachelor's degree or higher
19	less harmful	No	5 40 years and older	male	Bachelor's degree or higher
17	less harmful	Yes	3 30-34 years	male	Bachelor's degree or higher
13	less harmful	Yes	5 40 years and older	female	Bachelor's degree or higher
11	less harmful	No	3 30-34 years	male	Bachelor's degree or higher
6	less harmful	No	3 30-34 years	male	Bachelor's degree or higher
5	equally harmful	Yes	4 35-39 years	female	Bachelor's degree or higher
11	less harmful	No	3 30-34 years	male	Bachelor's degree or higher
12	less harmful	Yes	2 25-29 years	male	Bachelor's degree or higher
5	equally harmful	No	1 younger than 25 years	male	Bachelor's degree or higher
1	less harmful	No	5 40 years and older	male	No bachelor's degree
18	equally harmful	No	4 35-39 years	male	No bachelor's degree
1	less harmful	Yes	2 25-29 years	male	Bachelor's degree or higher
9	equally harmful	No	3 30-34 years	male	Bachelor's degree or higher
2	less harmful	Yes	5 40 years and older	male	No bachelor's degree
1	less harmful	No	1 younger than 25 years	male	Bachelor's degree or higher
9	less harmful	Yes	3 30-34 years	male	Bachelor's degree or higher
7	equally harmful	Yes	3 30-34 years	female	No bachelor's degree
11	equally harmful	No	2 25-29 years	male	Bachelor's degree or higher
5	less harmful	No	2 25-29 years	male	Bachelor's degree or higher
13	less harmful	Yes	5 40 years and older	female	No bachelor's degree
1	equally harmful	No	3 30-34 years	male	No bachelor's degree
10	less harmful	Yes	5 40 years and older	male	Bachelor's degree or higher
15	equally harmful	No	3 30-34 years	male	Bachelor's degree or higher
13	less harmful	Yes	4 35-39 years	male	Bachelor's degree or higher
5	less harmful	Yes	1 younger than 25 years	male	Bachelor's degree or higher
13	less harmful	Yes	4 35-39 years	male	Bachelor's degree or higher
12	equally harmful	No	1 younger than 25 years	male	Bachelor's degree or higher
16	less harmful	No	1 younger than 25 years	male	No bachelor's degree
13	less harmful	No	4 35-39 years	male	Bachelor's degree or higher
5	equally harmful	No	2 25-29 years	male	No bachelor's degree
18	more harmful	No	2 25-29 years	male	Bachelor's degree or higher
2	less harmful	Yes	1 younger than 25 years	male	No bachelor's degree
1	equally harmful	No	2 25-29 years	male	No bachelor's degree
16	equally harmful	No	1 younger than 25 years	male	No bachelor's degree
17	less harmful	Yes	1 younger than 25 years	male	No bachelor's degree
12	less harmful	No	2 25-29 years	male	No bachelor's degree
1	less harmful	Yes	3 30-34 years	male	No bachelor's degree
4	equally harmful	No	2 25-29 years	male	No bachelor's degree
13	less harmful	No	5 40 years and older	male	Bachelor's degree or higher
5	less harmful	No	5 40 years and older	male	No bachelor's degree
13	less harmful	Yes	5 40 years and older	male	Bachelor's degree or higher
7	less harmful	No	5 40 years and older	male	No bachelor's degree
19	less harmful	Yes	3 30-34 years	male	Bachelor's degree or higher
11	equally harmful	No	3 30-34 years	male	No bachelor's degree
5	less harmful	No	2 25-29 years	male	Bachelor's degree or higher
11	equally harmful	Yes	4 35-39 years	male	Bachelor's degree or higher
8	less harmful	Yes	2 25-29 years	female	Bachelor's degree or higher
11	less harmful	No	5 40 years and older	male	Bachelor's degree or higher
11	less harmful	No	1 younger than 25 years	male	Bachelor's degree or higher
12	less harmful	Yes	3 30-34 years	male	Bachelor's degree or higher
9	more harmful	No	3 30-34 years	male	No bachelor's degree
11	equally harmful	Yes	3 30-34 years	male	Bachelor's degree or higher
16	less harmful	Yes	2 25-29 years	male	Bachelor's degree or higher
10	equally harmful	Yes	2 25-29 years	female	Bachelor's degree or higher
1	less harmful	Yes	2 25-29 years	male	Bachelor's degree or higher
1	less harmful	Yes	1 younger than 25 years	male	Bachelor's degree or higher
1	equally harmful	Yes	2 25-29 years	female	No bachelor's degree
1	equally harmful	No	3 30-34 years	male	No bachelor's degree
14	less harmful	No	3 30-34 years	female	Bachelor's degree or higher
11	less harmful	No	3 30-34 years	male	No bachelor's degree
14	equally harmful	Yes	1 younger than 25 years	male	No bachelor's degree
16	less harmful	No	4 35-39 years	male	Bachelor's degree or higher
1	equally harmful	No	1 younger than 25 years	female	No bachelor's degree
15	equally harmful	No	2 25-29 years	male	Bachelor's degree or higher
1	less harmful	Yes	1 younger than 25 years	male	No bachelor's degree
1	equally harmful	Yes	2 25-29 years	female	Bachelor's degree or higher
8	less harmful	No	2 25-29 years	male	Bachelor's degree or higher
19	less harmful	No	2 25-29 years	male	No bachelor's degree
12	equally harmful	No	2 25-29 years	male	No bachelor's degree
11	less harmful	Yes	3 30-34 years	male	Bachelor's degree or higher
1	less harmful	No	3 30-34 years	male	Bachelor's degree or higher
11	less harmful	Yes	2 25-29 years	female	Bachelor's degree or higher
19	less harmful	Yes	2 25-29 years	male	Bachelor's degree or higher
11	less harmful	No	4 35-39 years	male	Bachelor's degree or higher
11	less harmful	Yes	1 younger than 25 years	female	No bachelor's degree
4	less harmful	No	4 35-39 years	male	No bachelor's degree
6	equally harmful	Yes	5 40 years and older	male	Bachelor's degree or higher
1	less harmful	No	4 35-39 years	male	Bachelor's degree or higher
11	more harmful	No	1 younger than 25 years	male	No bachelor's degree
15	less harmful	No	2 25-29 years	male	No bachelor's degree
15	equally harmful	No	3 30-34 years	male	No bachelor's degree
12	less harmful	No	1 younger than 25 years	male	No bachelor's degree
15	equally harmful	No	2 25-29 years	male	No bachelor's degree
19	equally harmful	No	2 25-29 years	male	No bachelor's degree
11	less harmful	Yes	5 40 years and older	female	Bachelor's degree or higher
2	less harmful	No	4 35-39 years	male	No bachelor's degree
5	less harmful	No	5 40 years and older	male	No bachelor's degree
15	less harmful	No	3 30-34 years	male	No bachelor's degree
16	equally harmful	No	5 40 years and older	male	No bachelor's degree
11	equally harmful	No	4 35-39 years	male	No bachelor's degree
16	less harmful	Yes	5 40 years and older	male	Bachelor's degree or higher
1	equally harmful	No	5 40 years and older	male	No bachelor's degree
12	less harmful	No	3 30-34 years	male	No bachelor's degree
11	less harmful	Yes	4 35-39 years	male	Bachelor's degree or higher
19	less harmful	Yes	2 25-29 years	male	No bachelor's degree
1	equally harmful	No	4 35-39 years	male	No bachelor's degree
6	less harmful	No	4 35-39 years	male	No bachelor's degree
2	less harmful	No	5 40 years and older	male	No bachelor's degree
12	equally harmful	No	3 30-34 years	male	No bachelor's degree
14	less harmful	Yes	3 30-34 years	male	No bachelor's degree
12	equally harmful	No	5 40 years and older	male	No bachelor's degree
11	less harmful	No	4 35-39 years	male	No bachelor's degree
1	equally harmful	No	3 30-34 years	male	Bachelor's degree or higher
18	equally harmful	No	2 25-29 years	female	Bachelor's degree or higher
18	less harmful	Yes	4 35-39 years	male	Bachelor's degree or higher
11	less harmful	Yes	1 younger than 25 years	female	No bachelor's degree
18	less harmful	No	3 30-34 years	male	Bachelor's degree or higher
17	less harmful	Yes	3 30-34 years	male	No bachelor's degree
11	less harmful	No	1 younger than 25 years	female	No bachelor's degree
7	less harmful	No	2 25-29 years	male	No bachelor's degree
15	less harmful	No	2 25-29 years	male	No bachelor's degree
1	equally harmful	Yes	1 younger than 25 years	male	No bachelor's degree
11	equally harmful	No	3 30-34 years	male	No bachelor's degree
9	equally harmful	Yes	1 younger than 25 years	male	No bachelor's degree
5	less harmful	No	4 35-39 years	male	Bachelor's degree or higher
11	equally harmful	No	1 younger than 25 years	male	No bachelor's degree
6	equally harmful	Yes	3 30-34 years	male	Bachelor's degree or higher
17	less harmful	Yes	2 25-29 years	male	Bachelor's degree or higher
17	equally harmful	Yes	3 30-34 years	male	Bachelor's degree or higher
10	less harmful	Yes	1 younger than 25 years	male	No bachelor's degree
5	equally harmful	No	1 younger than 25 years	male	No bachelor's degree
16	equally harmful	No	3 30-34 years	male	No bachelor's degree
7	less harmful	Yes	2 25-29 years	male	No bachelor's degree
8	equally harmful	No	1 younger than 25 years	female	No bachelor's degree
14	equally harmful	Yes	1 younger than 25 years	male	Bachelor's degree or higher
18	equally harmful	Yes	1 younger than 25 years	female	No bachelor's degree
1	less harmful	No	2 25-29 years	male	No bachelor's degree
1	equally harmful	No	2 25-29 years	male	Bachelor's degree or higher
15	less harmful	Yes	2 25-29 years	male	No bachelor's degree
9	less harmful	Yes	5 40 years and older	male	Bachelor's degree or higher
1	less harmful	Yes	2 25-29 years	female	No bachelor's degree
6	equally harmful	No	5 40 years and older	male	No bachelor's degree
1	equally harmful	Yes	4 35-39 years	male	Bachelor's degree or higher
18	less harmful	Yes	4 35-39 years	male	No bachelor's degree
5	less harmful	No	4 35-39 years	male	No bachelor's degree
18	less harmful	No	4 35-39 years	male	No bachelor's degree
11	equally harmful	No	5 40 years and older	male	No bachelor's degree
11	equally harmful	No	2 25-29 years	male	No bachelor's degree
11	less harmful	Yes	1 younger than 25 years	male	Bachelor's degree or higher
1	equally harmful	No	1 younger than 25 years	male	No bachelor's degree
16	less harmful	Yes	1 younger than 25 years	female	No bachelor's degree
1	less harmful	Yes	3 30-34 years	female	Bachelor's degree or higher
19	less harmful	No	1 younger than 25 years	male	No bachelor's degree
11	less harmful	Yes	2 25-29 years	male	No bachelor's degree
18	equally harmful	Yes	3 30-34 years	male	No bachelor's degree
15	less harmful	No	3 30-34 years	female	No bachelor's degree
5	less harmful	No	3 30-34 years	male	Bachelor's degree or higher
16	less harmful	No	2 25-29 years	male	No bachelor's degree
11	less harmful	No	4 35-39 years	male	Bachelor's degree or higher
7	less harmful	No	3 30-34 years	male	Bachelor's degree or higher
7	less harmful	No	3 30-34 years	male	Bachelor's degree or higher
5	equally harmful	No	1 younger than 25 years	male	No bachelor's degree
1	equally harmful	Yes	3 30-34 years	male	Bachelor's degree or higher
1	equally harmful	No	4 35-39 years	male	No bachelor's degree
13	less harmful	No	4 35-39 years	male	Bachelor's degree or higher
1	less harmful	Yes	3 30-34 years	male	Bachelor's degree or higher
12	equally harmful	No	2 25-29 years	male	No bachelor's degree
13	less harmful	Yes	3 30-34 years	female	No bachelor's degree
18	less harmful	No	3 30-34 years	male	No bachelor's degree
11	less harmful	No	5 40 years and older	male	No bachelor's degree
11	less harmful	No	3 30-34 years	male	Bachelor's degree or higher
16	less harmful	Yes	3 30-34 years	male	No bachelor's degree
18	more harmful	No	5 40 years and older	male	Bachelor's degree or higher
14	more harmful	No	1 younger than 25 years	male	No bachelor's degree
9	less harmful	No	5 40 years and older	male	Bachelor's degree or higher
1	less harmful	No	2 25-29 years	female	Bachelor's degree or higher
11	less harmful	Yes	1 younger than 25 years	female	No bachelor's degree
18	less harmful	Yes	3 30-34 years	male	No bachelor's degree
11	equally harmful	No	1 younger than 25 years	male	Bachelor's degree or higher
1	equally harmful	No	3 30-34 years	male	Bachelor's degree or higher
7	less harmful	No	3 30-34 years	male	Bachelor's degree or higher
4	less harmful	Yes	3 30-34 years	male	No bachelor's degree
1	equally harmful	Yes	4 35-39 years	male	No bachelor's degree
1	equally harmful	No	3 30-34 years	male	Bachelor's degree or higher
11	less harmful	No	5 40 years and older	male	Bachelor's degree or higher
18	equally harmful	No	3 30-34 years	male	No bachelor's degree
13	equally harmful	Yes	3 30-34 years	male	Bachelor's degree or higher
11	equally harmful	No	2 25-29 years	male	No bachelor's degree
1	equally harmful	No	1 younger than 25 years	male	Bachelor's degree or higher
18	less harmful	No	2 25-29 years	male	No bachelor's degree
1	less harmful	Yes	2 25-29 years	male	Bachelor's degree or higher
1	less harmful	No	3 30-34 years	male	Bachelor's degree or higher
14	less harmful	No	3 30-34 years	male	Bachelor's degree or higher
14	less harmful	Yes	1 younger than 25 years	female	Bachelor's degree or higher
7	less harmful	Yes	2 25-29 years	male	No bachelor's degree
2	equally harmful	No	3 30-34 years	male	No bachelor's degree
16	equally harmful	No	1 younger than 25 years	male	Bachelor's degree or higher
19	less harmful	No	2 25-29 years	male	Bachelor's degree or higher
13	less harmful	No	5 40 years and older	male	No bachelor's degree
15	equally harmful	No	2 25-29 years	male	No bachelor's degree
4	less harmful	Yes	3 30-34 years	male	No bachelor's degree
19	more harmful	Yes	2 25-29 years	male	No bachelor's degree
9	equally harmful	No	2 25-29 years	male	No bachelor's degree
14	equally harmful	Yes	4 35-39 years	male	No bachelor's degree
6	less harmful	No	2 25-29 years	male	No bachelor's degree
8	less harmful	Yes	2 25-29 years	male	Bachelor's degree or higher
16	more harmful	No	2 25-29 years	male	No bachelor's degree
11	equally harmful	No	2 25-29 years	male	No bachelor's degree
12	less harmful	Yes	5 40 years and older	male	Bachelor's degree or higher
11	less harmful	No	2 25-29 years	male	No bachelor's degree
15	less harmful	No	2 25-29 years	male	Bachelor's degree or higher
15	equally harmful	No	2 25-29 years	male	No bachelor's degree
9	equally harmful	No	3 30-34 years	male	Bachelor's degree or higher
11	equally harmful	No	1 younger than 25 years	male	No bachelor's degree
12	equally harmful	No	1 younger than 25 years	male	Bachelor's degree or higher
1	less harmful	Yes	5 40 years and older	male	No bachelor's degree
11	less harmful	No	3 30-34 years	male	No bachelor's degree
13	equally harmful	No	1 younger than 25 years	male	No bachelor's degree
18	more harmful	No	4 35-39 years	male	Bachelor's degree or higher
17	less harmful	No	5 40 years and older	male	No bachelor's degree
19	equally harmful	No	5 40 years and older	male	No bachelor's degree
8	equally harmful	No	2 25-29 years	male	No bachelor's degree
8	equally harmful	Yes	5 40 years and older	male	Bachelor's degree or higher
7	less harmful	No	4 35-39 years	male	No bachelor's degree
11	less harmful	No	2 25-29 years	male	Bachelor's degree or higher
1	equally harmful	No	5 40 years and older	male	Bachelor's degree or higher
15	less harmful	No	5 40 years and older	male	Bachelor's degree or higher
16	less harmful	Yes	4 35-39 years	male	Bachelor's degree or higher
1	equally harmful	Yes	5 40 years and older	male	No bachelor's degree
13	less harmful	Yes	4 35-39 years	male	No bachelor's degree
14	less harmful	Yes	3 30-34 years	female	No bachelor's degree
7	less harmful	Yes	4 35-39 years	male	No bachelor's degree
5	less harmful	No	4 35-39 years	male	No bachelor's degree
1	equally harmful	No	2 25-29 years	female	Bachelor's degree or higher
19	less harmful	No	2 25-29 years	male	No bachelor's degree
1	equally harmful	Yes	4 35-39 years	female	No bachelor's degree
11	equally harmful	Yes	3 30-34 years	female	No bachelor's degree
1	less harmful	No	2 25-29 years	male	No bachelor's degree
11	equally harmful	No	2 25-29 years	male	No bachelor's degree
12	equally harmful	No	2 25-29 years	male	No bachelor's degree
12	less harmful	No	2 25-29 years	male	Bachelor's degree or higher
6	less harmful	Yes	3 30-34 years	male	No bachelor's degree
5	equally harmful	Yes	3 30-34 years	male	No bachelor's degree
2	less harmful	No	4 35-39 years	male	No bachelor's degree
19	equally harmful	No	3 30-34 years	male	Bachelor's degree or higher
8	less harmful	No	2 25-29 years	male	Bachelor's degree or higher
12	more harmful	No	2 25-29 years	male	No bachelor's degree
11	less harmful	No	3 30-34 years	male	No bachelor's degree
14	less harmful	Yes	1 younger than 25 years	male	No bachelor's degree
5	less harmful	No	3 30-34 years	male	No bachelor's degree
5	less harmful	No	3 30-34 years	male	No bachelor's degree
11	equally harmful	Yes	3 30-34 years	female	No bachelor's degree
15	equally harmful	No	3 30-34 years	male	No bachelor's degree
6	less harmful	Yes	5 40 years and older	male	No bachelor's degree
4	equally harmful	No	3 30-34 years	male	No bachelor's degree
7	less harmful	No	5 40 years and older	male	No bachelor's degree
1	less harmful	Yes	2 25-29 years	female	Bachelor's degree or higher
10	less harmful	Yes	4 35-39 years	male	No bachelor's degree
5	equally harmful	Yes	1 younger than 25 years	male	Bachelor's degree or higher
11	equally harmful	Yes	2 25-29 years	male	Bachelor's degree or higher
14	less harmful	No	1 younger than 25 years	male	No bachelor's degree
1	less harmful	Yes	3 30-34 years	male	Bachelor's degree or higher
5	equally harmful	Yes	5 40 years and older	male	No bachelor's degree
7	equally harmful	No	5 40 years and older	male	No bachelor's degree
14	equally harmful	No	2 25-29 years	male	No bachelor's degree
14	less harmful	No	1 younger than 25 years	male	No bachelor's degree
11	equally harmful	No	5 40 years and older	male	Bachelor's degree or higher
17	equally harmful	No	5 40 years and older	male	No bachelor's degree
15	less harmful	No	3 30-34 years	male	Bachelor's degree or higher
8	equally harmful	Yes	2 25-29 years	male	Bachelor's degree or higher
17	less harmful	No	3 30-34 years	male	Bachelor's degree or higher
3	less harmful	No	5 40 years and older	male	Bachelor's degree or higher
11	equally harmful	No	5 40 years and older	male	Bachelor's degree or higher
13	less harmful	Yes	2 25-29 years	male	Bachelor's degree or higher
8	less harmful	No	2 25-29 years	male	No bachelor's degree
5	equally harmful	No	2 25-29 years	male	Bachelor's degree or higher
1	less harmful	Yes	5 40 years and older	male	Bachelor's degree or higher
3	equally harmful	No	4 35-39 years	male	Bachelor's degree or higher
19	less harmful	No	3 30-34 years	male	Bachelor's degree or higher
8	equally harmful	No	4 35-39 years	male	Bachelor's degree or higher
1	less harmful	No	4 35-39 years	male	Bachelor's degree or higher
2	equally harmful	No	4 35-39 years	male	No bachelor's degree
11	less harmful	No	4 35-39 years	male	Bachelor's degree or higher
19	less harmful	No	1 younger than 25 years	male	No bachelor's degree
19	less harmful	Yes	2 25-29 years	male	No bachelor's degree
14	equally harmful	No	4 35-39 years	male	Bachelor's degree or higher
13	equally harmful	Yes	4 35-39 years	male	No bachelor's degree
11	less harmful	No	5 40 years and older	male	Bachelor's degree or higher
5	less harmful	No	4 35-39 years	male	No bachelor's degree
11	less harmful	No	5 40 years and older	male	No bachelor's degree
1	less harmful	No	5 40 years and older	male	No bachelor's degree
12	equally harmful	No	4 35-39 years	male	No bachelor's degree
1	equally harmful	Yes	5 40 years and older	male	No bachelor's degree
11	equally harmful	No	4 35-39 years	male	Bachelor's degree or higher
11	less harmful	No	2 25-29 years	male	No bachelor's degree
2	equally harmful	Yes	2 25-29 years	male	No bachelor's degree
1	equally harmful	No	5 40 years and older	male	No bachelor's degree
2	less harmful	No	4 35-39 years	male	No bachelor's degree
1	less harmful	No	4 35-39 years	male	No bachelor's degree
1	less harmful	Yes	4 35-39 years	male	Bachelor's degree or higher
11	equally harmful	No	5 40 years and older	male	No bachelor's degree
11	more harmful	No	5 40 years and older	male	No bachelor's degree
1	less harmful	No	5 40 years and older	male	No bachelor's degree
11	equally harmful	No	5 40 years and older	male	Bachelor's degree or higher
19	equally harmful	No	5 40 years and older	male	No bachelor's degree
14	less harmful	No	4 35-39 years	male	No bachelor's degree
11	less harmful	No	5 40 years and older	male	No bachelor's degree
11	equally harmful	Yes	5 40 years and older	male	Bachelor's degree or higher
14	equally harmful	No	4 35-39 years	male	No bachelor's degree
17	equally harmful	No	5 40 years and older	male	No bachelor's degree
19	equally harmful	Yes	5 40 years and older	male	No bachelor's degree
12	less harmful	No	5 40 years and older	male	No bachelor's degree
12	equally harmful	No	5 40 years and older	male	No bachelor's degree
12	equally harmful	No	4 35-39 years	male	No bachelor's degree
12	less harmful	No	4 35-39 years	male	No bachelor's degree
12	equally harmful	No	4 35-39 years	male	No bachelor's degree
12	equally harmful	No	4 35-39 years	male	Bachelor's degree or higher
6	less harmful	No	5 40 years and older	male	No bachelor's degree
17	less harmful	No	4 35-39 years	male	Bachelor's degree or higher
13	less harmful	No	4 35-39 years	male	No bachelor's degree
1	equally harmful	No	2 25-29 years	male	Bachelor's degree or higher
6	less harmful	Yes	3 30-34 years	male	Bachelor's degree or higher
9	less harmful	No	2 25-29 years	male	No bachelor's degree
11	less harmful	Yes	4 35-39 years	male	Bachelor's degree or higher
14	less harmful	No	3 30-34 years	male	Bachelor's degree or higher
1	less harmful	No	5 40 years and older	male	Bachelor's degree or higher
3	equally harmful	No	3 30-34 years	male	Bachelor's degree or higher
17	less harmful	Yes	4 35-39 years	male	Bachelor's degree or higher
18	less harmful	No	5 40 years and older	male	No bachelor's degree
11	less harmful	Yes	5 40 years and older	female	No bachelor's degree
2	less harmful	Yes	5 40 years and older	male	Bachelor's degree or higher
8	less harmful	No	3 30-34 years	male	Bachelor's degree or higher
1	less harmful	No	5 40 years and older	male	Bachelor's degree or higher
6	less harmful	Yes	5 40 years and older	male	Bachelor's degree or higher
5	less harmful	No	1 younger than 25 years	male	No bachelor's degree
1	less harmful	No	5 40 years and older	male	Bachelor's degree or higher
15	equally harmful	No	4 35-39 years	male	No bachelor's degree
14	less harmful	No	5 40 years and older	male	No bachelor's degree
6	less harmful	No	2 25-29 years	male	No bachelor's degree
6	less harmful	Yes	5 40 years and older	male	Bachelor's degree or higher
17	less harmful	No	1 younger than 25 years	male	Bachelor's degree or higher
11	less harmful	No	4 35-39 years	male	Bachelor's degree or higher
11	less harmful	Yes	3 30-34 years	male	Bachelor's degree or higher
17	less harmful	No	3 30-34 years	male	Bachelor's degree or higher
13	equally harmful	No	2 25-29 years	male	Bachelor's degree or higher
18	less harmful	No	3 30-34 years	male	Bachelor's degree or higher
19	less harmful	Yes	2 25-29 years	male	Bachelor's degree or higher
2	less harmful	Yes	5 40 years and older	male	Bachelor's degree or higher
5	more harmful	Yes	2 25-29 years	male	Bachelor's degree or higher
4	equally harmful	Yes	1 younger than 25 years	male	No bachelor's degree
4	less harmful	No	4 35-39 years	male	Bachelor's degree or higher
15	less harmful	No	3 30-34 years	male	Bachelor's degree or higher
7	less harmful	No	2 25-29 years	male	No bachelor's degree
17	less harmful	No	4 35-39 years	male	No bachelor's degree
15	equally harmful	No	1 younger than 25 years	male	Bachelor's degree or higher
19	equally harmful	Yes	5 40 years and older	female	No bachelor's degree
1	less harmful	No	3 30-34 years	male	No bachelor's degree
1	equally harmful	Yes	1 younger than 25 years	female	Bachelor's degree or higher
2	less harmful	Yes	1 younger than 25 years	female	Bachelor's degree or higher
15	more harmful	No	2 25-29 years	male	Bachelor's degree or higher
2	less harmful	Yes	5 40 years and older	male	Bachelor's degree or higher
6	equally harmful	No	5 40 years and older	male	Bachelor's degree or higher
12	equally harmful	No	2 25-29 years	male	Bachelor's degree or higher
11	less harmful	No	1 younger than 25 years	male	Bachelor's degree or higher
2	less harmful	Yes	2 25-29 years	female	No bachelor's degree
1	less harmful	No	1 younger than 25 years	male	No bachelor's degree
18	equally harmful	No	2 25-29 years	male	No bachelor's degree
5	less harmful	No	2 25-29 years	male	No bachelor's degree
12	less harmful	No	1 younger than 25 years	male	No bachelor's degree
5	equally harmful	No	1 younger than 25 years	male	No bachelor's degree
1	less harmful	No	4 35-39 years	male	No bachelor's degree
18	less harmful	No	5 40 years and older	male	Bachelor's degree or higher
16	equally harmful	Yes	1 younger than 25 years	male	Bachelor's degree or higher
19	equally harmful	Yes	1 younger than 25 years	male	No bachelor's degree
16	less harmful	No	3 30-34 years	male	Bachelor's degree or higher
2	less harmful	Yes	2 25-29 years	male	Bachelor's degree or higher
16	less harmful	Yes	1 younger than 25 years	male	Bachelor's degree or higher
1	equally harmful	No	2 25-29 years	male	No bachelor's degree
13	less harmful	Yes	1 younger than 25 years	male	Bachelor's degree or higher
5	equally harmful	No	2 25-29 years	male	Bachelor's degree or higher
15	less harmful	Yes	3 30-34 years	male	Bachelor's degree or higher
11	equally harmful	No	5 40 years and older	male	No bachelor's degree
11	less harmful	No	2 25-29 years	male	Bachelor's degree or higher
16	less harmful	No	1 younger than 25 years	male	No bachelor's degree
12	less harmful	No	3 30-34 years	female	Bachelor's degree or higher
7	less harmful	No	2 25-29 years	male	No bachelor's degree
2	equally harmful	No	4 35-39 years	male	Bachelor's degree or higher
11	equally harmful	No	4 35-39 years	male	Bachelor's degree or higher
11	less harmful	No	1 younger than 25 years	male	No bachelor's degree
11	equally harmful	Yes	2 25-29 years	female	No bachelor's degree
6	less harmful	Yes	1 younger than 25 years	female	No bachelor's degree
18	less harmful	No	3 30-34 years	male	Bachelor's degree or higher
2	equally harmful	No	3 30-34 years	male	No bachelor's degree
12	less harmful	No	5 40 years and older	female	Bachelor's degree or higher
1	less harmful	Yes	1 younger than 25 years	male	Bachelor's degree or higher
8	less harmful	Yes	3 30-34 years	male	Bachelor's degree or higher
5	equally harmful	No	2 25-29 years	male	No bachelor's degree
2	less harmful	Yes	2 25-29 years	male	Bachelor's degree or higher
4	equally harmful	No	5 40 years and older	male	No bachelor's degree
12	equally harmful	No	2 25-29 years	male	Bachelor's degree or higher
10	less harmful	Yes	2 25-29 years	male	Bachelor's degree or higher
12	less harmful	No	4 35-39 years	male	Bachelor's degree or higher
1	less harmful	Yes	4 35-39 years	male	No bachelor's degree
14	equally harmful	Yes	4 35-39 years	male	No bachelor's degree
1	equally harmful	Yes	1 younger than 25 years	male	No bachelor's degree
5	equally harmful	No	2 25-29 years	male	No bachelor's degree
4	less harmful	No	3 30-34 years	male	Bachelor's degree or higher
15	equally harmful	No	2 25-29 years	male	No bachelor's degree
19	equally harmful	Yes	2 25-29 years	male	No bachelor's degree
5	equally harmful	No	2 25-29 years	male	No bachelor's degree
10	less harmful	No	4 35-39 years	male	Bachelor's degree or higher
1	less harmful	No	2 25-29 years	male	Bachelor's degree or higher
10	less harmful	No	3 30-34 years	male	Bachelor's degree or higher
11	less harmful	No	4 35-39 years	male	Bachelor's degree or higher
4	less harmful	No	4 35-39 years	male	No bachelor's degree
11	less harmful	No	4 35-39 years	male	No bachelor's degree
14	equally harmful	No	4 35-39 years	male	No bachelor's degree
19	equally harmful	No	4 35-39 years	male	No bachelor's degree
19	less harmful	No	2 25-29 years	male	No bachelor's degree
10	less harmful	No	2 25-29 years	male	Bachelor's degree or higher
19	less harmful	No	2 25-29 years	male	Bachelor's degree or higher
5	equally harmful	Yes	2 25-29 years	male	Bachelor's degree or higher
1	less harmful	No	5 40 years and older	male	No bachelor's degree
19	equally harmful	No	3 30-34 years	male	No bachelor's degree
1	equally harmful	No	4 35-39 years	male	No bachelor's degree
15	less harmful	No	5 40 years and older	male	Bachelor's degree or higher
13	less harmful	Yes	2 25-29 years	male	Bachelor's degree or higher
19	equally harmful	No	5 40 years and older	male	No bachelor's degree
7	less harmful	Yes	4 35-39 years	male	Bachelor's degree or higher
15	equally harmful	Yes	3 30-34 years	male	Bachelor's degree or higher
1	less harmful	Yes	5 40 years and older	male	Bachelor's degree or higher
18	equally harmful	No	4 35-39 years	male	No bachelor's degree
1	less harmful	No	3 30-34 years	male	Bachelor's degree or higher
11	less harmful	No	5 40 years and older	female	No bachelor's degree
11	equally harmful	No	2 25-29 years	male	No bachelor's degree
1	less harmful	No	2 25-29 years	male	No bachelor's degree
11	less harmful	No	4 35-39 years	male	Bachelor's degree or higher
19	equally harmful	No	3 30-34 years	male	No bachelor's degree
19	less harmful	No	3 30-34 years	male	Bachelor's degree or higher
5	equally harmful	No	4 35-39 years	male	No bachelor's degree
1	equally harmful	No	2 25-29 years	male	Bachelor's degree or higher
16	equally harmful	No	5 40 years and older	male	Bachelor's degree or higher
15	less harmful	No	3 30-34 years	male	No bachelor's degree
14	less harmful	Yes	3 30-34 years	male	No bachelor's degree
19	equally harmful	Yes	3 30-34 years	male	Bachelor's degree or higher
11	equally harmful	No	3 30-34 years	male	No bachelor's degree
1	equally harmful	No	2 25-29 years	male	Bachelor's degree or higher
11	equally harmful	No	3 30-34 years	male	No bachelor's degree
5	less harmful	Yes	4 35-39 years	female	No bachelor's degree
8	equally harmful	No	1 younger than 25 years	male	No bachelor's degree
19	less harmful	No	2 25-29 years	male	No bachelor's degree
2	equally harmful	No	1 younger than 25 years	male	No bachelor's degree
11	less harmful	No	4 35-39 years	male	Bachelor's degree or higher
1	equally harmful	No	3 30-34 years	male	No bachelor's degree
5	equally harmful	No	1 younger than 25 years	male	No bachelor's degree
5	less harmful	Yes	3 30-34 years	male	No bachelor's degree
4	less harmful	Yes	2 25-29 years	male	No bachelor's degree
19	less harmful	Yes	3 30-34 years	male	No bachelor's degree
2	equally harmful	No	1 younger than 25 years	male	No bachelor's degree
11	less harmful	No	2 25-29 years	male	No bachelor's degree
2	equally harmful	No	5 40 years and older	male	No bachelor's degree
15	equally harmful	No	2 25-29 years	male	Bachelor's degree or higher
12	less harmful	No	1 younger than 25 years	male	No bachelor's degree
8	less harmful	No	3 30-34 years	male	Bachelor's degree or higher
17	equally harmful	No	2 25-29 years	male	Bachelor's degree or higher
1	less harmful	Yes	2 25-29 years	male	Bachelor's degree or higher
2	equally harmful	Yes	5 40 years and older	male	Bachelor's degree or higher
10	equally harmful	No	5 40 years and older	male	Bachelor's degree or higher
5	less harmful	No	2 25-29 years	male	No bachelor's degree
1	less harmful	Yes	2 25-29 years	male	No bachelor's degree
12	equally harmful	No	1 younger than 25 years	male	No bachelor's degree
7	less harmful	No	4 35-39 years	male	Bachelor's degree or higher
3	equally harmful	No	2 25-29 years	male	No bachelor's degree
17	equally harmful	No	4 35-39 years	male	Bachelor's degree or higher
5	equally harmful	Yes	3 30-34 years	male	Bachelor's degree or higher
16	less harmful	Yes	3 30-34 years	male	Bachelor's degree or higher
11	equally harmful	No	1 younger than 25 years	male	No bachelor's degree
19	less harmful	Yes	4 35-39 years	female	Bachelor's degree or higher
16	less harmful	No	2 25-29 years	male	No bachelor's degree
9	less harmful	No	5 40 years and older	male	Bachelor's degree or higher
9	equally harmful	No	2 25-29 years	male	No bachelor's degree
14	less harmful	Yes	3 30-34 years	male	Bachelor's degree or higher
1	less harmful	Yes	2 25-29 years	male	No bachelor's degree
1	less harmful	Yes	3 30-34 years	male	Bachelor's degree or higher
5	equally harmful	Yes	2 25-29 years	male	Bachelor's degree or higher
1	less harmful	Yes	3 30-34 years	male	No bachelor's degree
4	equally harmful	No	3 30-34 years	male	Bachelor's degree or higher
3	equally harmful	No	2 25-29 years	male	No bachelor's degree
6	equally harmful	No	3 30-34 years	male	No bachelor's degree
18	equally harmful	No	3 30-34 years	male	No bachelor's degree
15	less harmful	Yes	4 35-39 years	male	No bachelor's degree
16	equally harmful	No	1 younger than 25 years	male	Bachelor's degree or higher
4	less harmful	Yes	3 30-34 years	male	No bachelor's degree
17	less harmful	Yes	2 25-29 years	male	No bachelor's degree
18	less harmful	Yes	2 25-29 years	male	No bachelor's degree
14	less harmful	No	2 25-29 years	male	Bachelor's degree or higher
6	less harmful	Yes	2 25-29 years	female	No bachelor's degree
11	less harmful	No	2 25-29 years	male	No bachelor's degree
1	equally harmful	No	3 30-34 years	male	No bachelor's degree
11	less harmful	Yes	1 younger than 25 years	male	No bachelor's degree
1	less harmful	No	3 30-34 years	male	No bachelor's degree
13	less harmful	Yes	1 younger than 25 years	male	Bachelor's degree or higher
5	equally harmful	Yes	3 30-34 years	male	No bachelor's degree
19	equally harmful	No	2 25-29 years	male	No bachelor's degree
11	less harmful	No	2 25-29 years	male	No bachelor's degree
18	equally harmful	No	3 30-34 years	male	No bachelor's degree
5	equally harmful	Yes	3 30-34 years	female	No bachelor's degree
7	less harmful	No	3 30-34 years	male	Bachelor's degree or higher
6	equally harmful	No	2 25-29 years	male	No bachelor's degree
2	less harmful	No	1 younger than 25 years	male	No bachelor's degree
2	less harmful	No	4 35-39 years	male	Bachelor's degree or higher
7	less harmful	Yes	1 younger than 25 years	male	No bachelor's degree
18	equally harmful	No	2 25-29 years	male	Bachelor's degree or higher
10	equally harmful	Yes	2 25-29 years	female	No bachelor's degree
10	less harmful	Yes	1 younger than 25 years	male	Bachelor's degree or higher
12	less harmful	Yes	2 25-29 years	male	Bachelor's degree or higher
5	less harmful	Yes	2 25-29 years	male	No bachelor's degree
16	less harmful	No	3 30-34 years	male	Bachelor's degree or higher
15	less harmful	No	1 younger than 25 years	female	No bachelor's degree
1	equally harmful	No	2 25-29 years	male	No bachelor's degree
4	equally harmful	No	3 30-34 years	male	No bachelor's degree
1	less harmful	Yes	1 younger than 25 years	male	No bachelor's degree
9	equally harmful	No	4 35-39 years	male	No bachelor's degree
19	less harmful	No	3 30-34 years	male	No bachelor's degree
10	less harmful	No	1 younger than 25 years	male	Bachelor's degree or higher
6	less harmful	No	2 25-29 years	female	Bachelor's degree or higher
1	less harmful	No	2 25-29 years	male	Bachelor's degree or higher
14	equally harmful	No	1 younger than 25 years	male	No bachelor's degree
9	equally harmful	No	5 40 years and older	male	No bachelor's degree
15	equally harmful	No	1 younger than 25 years	male	No bachelor's degree
1	less harmful	Yes	3 30-34 years	female	No bachelor's degree
15	less harmful	No	1 younger than 25 years	male	No bachelor's degree
13	less harmful	Yes	4 35-39 years	male	No bachelor's degree
19	less harmful	No	3 30-34 years	male	Bachelor's degree or higher
1	less harmful	Yes	2 25-29 years	male	Bachelor's degree or higher
5	less harmful	No	3 30-34 years	male	No bachelor's degree
1	equally harmful	Yes	2 25-29 years	male	No bachelor's degree
4	equally harmful	Yes	5 40 years and older	male	Bachelor's degree or higher
15	less harmful	No	4 35-39 years	male	No bachelor's degree
16	less harmful	Yes	4 35-39 years	male	No bachelor's degree
4	less harmful	Yes	4 35-39 years	male	Bachelor's degree or higher
16	less harmful	No	2 25-29 years	male	No bachelor's degree
9	less harmful	No	2 25-29 years	male	No bachelor's degree
11	equally harmful	No	2 25-29 years	male	No bachelor's degree
13	equally harmful	No	3 30-34 years	male	No bachelor's degree
19	equally harmful	Yes	4 35-39 years	male	Bachelor's degree or higher
5	less harmful	No	4 35-39 years	male	No bachelor's degree
12	less harmful	Yes	5 40 years and older	male	Bachelor's degree or higher
11	less harmful	No	3 30-34 years	male	Bachelor's degree or higher
12	less harmful	No	2 25-29 years	male	No bachelor's degree
15	less harmful	No	2 25-29 years	male	Bachelor's degree or higher
15	equally harmful	No	2 25-29 years	male	Bachelor's degree or higher
19	less harmful	Yes	5 40 years and older	male	Bachelor's degree or higher
15	equally harmful	No	3 30-34 years	male	Bachelor's degree or higher
6	less harmful	No	2 25-29 years	male	Bachelor's degree or higher
1	more harmful	No	1 younger than 25 years	male	No bachelor's degree
14	more harmful	No	3 30-34 years	male	Bachelor's degree or higher
13	less harmful	No	5 40 years and older	male	No bachelor's degree
11	less harmful	No	2 25-29 years	male	No bachelor's degree
5	less harmful	No	3 30-34 years	male	Bachelor's degree or higher
11	less harmful	No	1 younger than 25 years	female	Bachelor's degree or higher
15	less harmful	No	4 35-39 years	male	Bachelor's degree or higher
11	less harmful	No	3 30-34 years	male	No bachelor's degree
5	less harmful	No	5 40 years and older	male	No bachelor's degree
5	equally harmful	No	2 25-29 years	male	No bachelor's degree
12	less harmful	No	2 25-29 years	male	No bachelor's degree
5	more harmful	No	5 40 years and older	male	No bachelor's degree
8	less harmful	Yes	4 35-39 years	male	No bachelor's degree
14	equally harmful	No	5 40 years and older	male	No bachelor's degree
2	equally harmful	Yes	5 40 years and older	male	No bachelor's degree
14	equally harmful	No	3 30-34 years	male	No bachelor's degree
4	equally harmful	No	5 40 years and older	male	No bachelor's degree
14	less harmful	Yes	2 25-29 years	male	No bachelor's degree
11	equally harmful	Yes	1 younger than 25 years	male	Bachelor's degree or higher
11	less harmful	No	3 30-34 years	male	Bachelor's degree or higher
14	less harmful	No	3 30-34 years	male	Bachelor's degree or higher
2	equally harmful	Yes	5 40 years and older	male	No bachelor's degree
15	less harmful	No	3 30-34 years	male	No bachelor's degree
19	equally harmful	No	2 25-29 years	male	No bachelor's degree
19	less harmful	Yes	2 25-29 years	male	Bachelor's degree or higher
10	less harmful	No	5 40 years and older	male	No bachelor's degree
1	less harmful	No	5 40 years and older	male	No bachelor's degree
1	less harmful	Yes	5 40 years and older	male	Bachelor's degree or higher
1	equally harmful	No	3 30-34 years	male	Bachelor's degree or higher
18	equally harmful	No	5 40 years and older	male	No bachelor's degree
19	less harmful	No	1 younger than 25 years	female	No bachelor's degree
1	less harmful	Yes	1 younger than 25 years	male	Bachelor's degree or higher
1	more harmful	Yes	3 30-34 years	male	Bachelor's degree or higher
16	less harmful	Yes	4 35-39 years	male	No bachelor's degree
5	equally harmful	Yes	3 30-34 years	male	Bachelor's degree or higher
15	equally harmful	Yes	3 30-34 years	male	Bachelor's degree or higher
7	less harmful	No	5 40 years and older	male	No bachelor's degree
1	less harmful	No	5 40 years and older	male	No bachelor's degree
14	less harmful	Yes	4 35-39 years	female	Bachelor's degree or higher
1	less harmful	Yes	2 25-29 years	male	No bachelor's degree
15	less harmful	Yes	2 25-29 years	male	Bachelor's degree or higher
19	less harmful	No	5 40 years and older	male	No bachelor's degree
19	less harmful	No	5 40 years and older	male	No bachelor's degree
1	less harmful	Yes	4 35-39 years	male	Bachelor's degree or higher
11	equally harmful	Yes	4 35-39 years	male	No bachelor's degree
12	less harmful	No	2 25-29 years	male	No bachelor's degree
11	equally harmful	No	3 30-34 years	female	No bachelor's degree
11	equally harmful	No	5 40 years and older	male	No bachelor's degree
12	equally harmful	No	1 younger than 25 years	female	No bachelor's degree
15	less harmful	No	5 40 years and older	male	Bachelor's degree or higher
15	equally harmful	No	5 40 years and older	male	No bachelor's degree
15	less harmful	No	1 younger than 25 years	male	No bachelor's degree
5	equally harmful	No	4 35-39 years	male	No bachelor's degree
11	less harmful	Yes	3 30-34 years	male	No bachelor's degree
11	less harmful	No	2 25-29 years	male	No bachelor's degree
5	less harmful	No	4 35-39 years	male	No bachelor's degree
12	less harmful	No	3 30-34 years	male	Bachelor's degree or higher
15	equally harmful	No	4 35-39 years	male	Bachelor's degree or higher
11	less harmful	No	1 younger than 25 years	female	No bachelor's degree
15	equally harmful	No	5 40 years and older	male	Bachelor's degree or higher
11	less harmful	No	4 35-39 years	male	Bachelor's degree or higher
11	less harmful	No	2 25-29 years	male	Bachelor's degree or higher
11	equally harmful	Yes	2 25-29 years	male	Bachelor's degree or higher
11	equally harmful	No	3 30-34 years	male	Bachelor's degree or higher
11	equally harmful	No	3 30-34 years	male	Bachelor's degree or higher
11	less harmful	No	3 30-34 years	male	Bachelor's degree or higher
7	less harmful	No	4 35-39 years	male	Bachelor's degree or higher
1	less harmful	No	5 40 years and older	male	Bachelor's degree or higher
11	less harmful	No	2 25-29 years	male	Bachelor's degree or higher
11	less harmful	No	2 25-29 years	male	Bachelor's degree or higher
1	less harmful	Yes	5 40 years and older	male	No bachelor's degree
11	less harmful	No	3 30-34 years	male	Bachelor's degree or higher
11	more harmful	No	3 30-34 years	male	Bachelor's degree or higher
11	more harmful	No	3 30-34 years	male	Bachelor's degree or higher
11	less harmful	No	2 25-29 years	male	Bachelor's degree or higher
11	less harmful	No	3 30-34 years	male	Bachelor's degree or higher
2	less harmful	No	5 40 years and older	male	No bachelor's degree
12	less harmful	No	3 30-34 years	male	No bachelor's degree
12	less harmful	Yes	2 25-29 years	male	No bachelor's degree
1	less harmful	No	5 40 years and older	male	Bachelor's degree or higher
1	equally harmful	No	5 40 years and older	male	No bachelor's degree
12	equally harmful	No	2 25-29 years	male	Bachelor's degree or higher
12	equally harmful	No	2 25-29 years	male	Bachelor's degree or higher
10	less harmful	Yes	3 30-34 years	male	No bachelor's degree
1	equally harmful	No	4 35-39 years	female	Bachelor's degree or higher
14	less harmful	Yes	5 40 years and older	male	No bachelor's degree
1	equally harmful	No	5 40 years and older	male	No bachelor's degree
12	less harmful	No	5 40 years and older	male	No bachelor's degree
14	less harmful	No	4 35-39 years	male	Bachelor's degree or higher
10	less harmful	No	4 35-39 years	male	No bachelor's degree
16	less harmful	Yes	5 40 years and older	male	Bachelor's degree or higher
12	less harmful	Yes	4 35-39 years	male	No bachelor's degree
1	equally harmful	No	5 40 years and older	male	No bachelor's degree
12	less harmful	No	1 younger than 25 years	male	No bachelor's degree
18	equally harmful	No	2 25-29 years	male	Bachelor's degree or higher
16	less harmful	Yes	1 younger than 25 years	male	No bachelor's degree
10	equally harmful	No	3 30-34 years	male	Bachelor's degree or higher
11	less harmful	Yes	4 35-39 years	male	No bachelor's degree
19	less harmful	Yes	1 younger than 25 years	male	Bachelor's degree or higher
5	less harmful	No	1 younger than 25 years	male	No bachelor's degree
5	less harmful	Yes	2 25-29 years	male	Bachelor's degree or higher
19	less harmful	No	2 25-29 years	male	Bachelor's degree or higher
7	equally harmful	No	1 younger than 25 years	male	Bachelor's degree or higher
15	less harmful	No	1 younger than 25 years	male	Bachelor's degree or higher
17	less harmful	No	2 25-29 years	male	No bachelor's degree
12	equally harmful	No	3 30-34 years	female	No bachelor's degree
1	equally harmful	No	1 younger than 25 years	male	No bachelor's degree
2	less harmful	Yes	4 35-39 years	male	No bachelor's degree
1	less harmful	No	2 25-29 years	male	No bachelor's degree
11	equally harmful	No	2 25-29 years	male	No bachelor's degree
3	less harmful	Yes	2 25-29 years	female	No bachelor's degree
18	equally harmful	No	1 younger than 25 years	male	Bachelor's degree or higher
7	less harmful	No	2 25-29 years	male	Bachelor's degree or higher
7	less harmful	No	1 younger than 25 years	female	Bachelor's degree or higher
12	equally harmful	No	2 25-29 years	female	Bachelor's degree or higher
12	more harmful	No	2 25-29 years	male	Bachelor's degree or higher
1	less harmful	Yes	2 25-29 years	female	Bachelor's degree or higher
16	less harmful	Yes	2 25-29 years	female	No bachelor's degree
18	less harmful	Yes	3 30-34 years	male	No bachelor's degree
11	less harmful	No	4 35-39 years	male	Bachelor's degree or higher
1	less harmful	Yes	2 25-29 years	female	Bachelor's degree or higher
11	less harmful	No	3 30-34 years	male	Bachelor's degree or higher
5	less harmful	Yes	2 25-29 years	female	Bachelor's degree or higher
8	equally harmful	No	3 30-34 years	male	Bachelor's degree or higher
12	less harmful	Yes	4 35-39 years	male	Bachelor's degree or higher
3	more harmful	No	5 40 years and older	male	Bachelor's degree or higher
15	equally harmful	Yes	4 35-39 years	male	Bachelor's degree or higher
19	less harmful	No	4 35-39 years	male	Bachelor's degree or higher
11	equally harmful	No	5 40 years and older	male	Bachelor's degree or higher
9	less harmful	No	3 30-34 years	male	No bachelor's degree
8	equally harmful	No	3 30-34 years	male	No bachelor's degree
18	less harmful	No	1 younger than 25 years	male	Bachelor's degree or higher
5	less harmful	No	2 25-29 years	male	Bachelor's degree or higher
1	less harmful	No	1 younger than 25 years	male	Bachelor's degree or higher
14	equally harmful	No	3 30-34 years	male	Bachelor's degree or higher
1	less harmful	No	5 40 years and older	male	Bachelor's degree or higher
6	less harmful	No	3 30-34 years	male	No bachelor's degree
9	equally harmful	No	2 25-29 years	male	Bachelor's degree or higher
5	more harmful	No	2 25-29 years	male	Bachelor's degree or higher
11	less harmful	No	2 25-29 years	male	Bachelor's degree or higher
5	less harmful	Yes	2 25-29 years	male	Bachelor's degree or higher
17	less harmful	Yes	2 25-29 years	male	Bachelor's degree or higher
19	less harmful	Yes	3 30-34 years	male	Bachelor's degree or higher
5	equally harmful	Yes	4 35-39 years	male	Bachelor's degree or higher
6	equally harmful	No	3 30-34 years	male	Bachelor's degree or higher
4	less harmful	No	5 40 years and older	male	Bachelor's degree or higher
2	less harmful	Yes	5 40 years and older	male	No bachelor's degree
9	less harmful	No	5 40 years and older	male	No bachelor's degree
14	less harmful	No	5 40 years and older	male	Bachelor's degree or higher
4	less harmful	Yes	3 30-34 years	male	Bachelor's degree or higher
7	less harmful	No	5 40 years and older	male	Bachelor's degree or higher
16	less harmful	No	2 25-29 years	male	No bachelor's degree
3	equally harmful	No	3 30-34 years	male	No bachelor's degree
16	less harmful	Yes	5 40 years and older	male	No bachelor's degree
5	equally harmful	No	4 35-39 years	male	Bachelor's degree or higher
10	less harmful	No	3 30-34 years	male	No bachelor's degree
10	less harmful	No	1 younger than 25 years	male	No bachelor's degree
2	equally harmful	No	3 30-34 years	male	No bachelor's degree
1	less harmful	Yes	3 30-34 years	male	Bachelor's degree or higher
12	less harmful	Yes	4 35-39 years	male	No bachelor's degree
1	equally harmful	No	3 30-34 years	male	No bachelor's degree
15	equally harmful	Yes	3 30-34 years	male	Bachelor's degree or higher
15	less harmful	No	5 40 years and older	male	Bachelor's degree or higher
2	less harmful	Yes	2 25-29 years	female	No bachelor's degree
8	less harmful	No	2 25-29 years	male	No bachelor's degree
19	less harmful	No	4 35-39 years	male	No bachelor's degree
18	less harmful	Yes	1 younger than 25 years	male	No bachelor's degree
1	less harmful	Yes	1 younger than 25 years	male	No bachelor's degree
10	less harmful	Yes	3 30-34 years	male	No bachelor's degree
4	less harmful	No	5 40 years and older	male	Bachelor's degree or higher
7	less harmful	No	3 30-34 years	male	No bachelor's degree
12	more harmful	No	3 30-34 years	male	Bachelor's degree or higher
13	less harmful	No	3 30-34 years	male	Bachelor's degree or higher
11	less harmful	No	1 younger than 25 years	male	No bachelor's degree
4	less harmful	Yes	4 35-39 years	male	No bachelor's degree
2	equally harmful	Yes	3 30-34 years	female	No bachelor's degree
18	less harmful	Yes	3 30-34 years	male	Bachelor's degree or higher
15	less harmful	No	3 30-34 years	female	Bachelor's degree or higher
1	less harmful	No	5 40 years and older	male	Bachelor's degree or higher
1	less harmful	No	2 25-29 years	male	No bachelor's degree
11	less harmful	No	2 25-29 years	male	Bachelor's degree or higher
11	less harmful	No	2 25-29 years	female	Bachelor's degree or higher
8	less harmful	No	4 35-39 years	male	No bachelor's degree
7	equally harmful	No	2 25-29 years	male	No bachelor's degree
10	less harmful	No	3 30-34 years	male	No bachelor's degree
17	less harmful	Yes	3 30-34 years	male	Bachelor's degree or higher
11	less harmful	Yes	3 30-34 years	male	No bachelor's degree
11	more harmful	No	3 30-34 years	male	No bachelor's degree
13	less harmful	No	3 30-34 years	female	No bachelor's degree
11	less harmful	No	3 30-34 years	male	No bachelor's degree
15	less harmful	No	4 35-39 years	male	Bachelor's degree or higher
11	equally harmful	Yes	3 30-34 years	male	No bachelor's degree
16	less harmful	No	2 25-29 years	male	No bachelor's degree
15	equally harmful	No	2 25-29 years	male	No bachelor's degree
1	less harmful	Yes	3 30-34 years	female	Bachelor's degree or higher
16	equally harmful	No	3 30-34 years	male	No bachelor's degree
17	equally harmful	No	3 30-34 years	female	No bachelor's degree
12	less harmful	Yes	4 35-39 years	male	Bachelor's degree or higher
1	equally harmful	No	4 35-39 years	male	No bachelor's degree
11	more harmful	No	3 30-34 years	male	Bachelor's degree or higher
16	equally harmful	No	3 30-34 years	male	No bachelor's degree
15	equally harmful	Yes	5 40 years and older	male	No bachelor's degree
1	less harmful	Yes	3 30-34 years	male	Bachelor's degree or higher
13	equally harmful	No	5 40 years and older	male	No bachelor's degree
16	equally harmful	No	3 30-34 years	male	Bachelor's degree or higher
2	less harmful	No	5 40 years and older	male	No bachelor's degree
1	less harmful	No	5 40 years and older	male	No bachelor's degree
3	less harmful	Yes	4 35-39 years	male	Bachelor's degree or higher
1	less harmful	No	2 25-29 years	male	Bachelor's degree or higher
12	less harmful	Yes	5 40 years and older	male	Bachelor's degree or higher
1	equally harmful	No	2 25-29 years	male	No bachelor's degree
15	less harmful	No	4 35-39 years	male	No bachelor's degree
15	less harmful	No	4 35-39 years	male	Bachelor's degree or higher
1	less harmful	No	3 30-34 years	male	No bachelor's degree
15	less harmful	Yes	1 younger than 25 years	male	No bachelor's degree
1	less harmful	No	3 30-34 years	male	No bachelor's degree
15	less harmful	No	2 25-29 years	male	No bachelor's degree
15	less harmful	No	3 30-34 years	male	Bachelor's degree or higher
2	less harmful	No	5 40 years and older	male	No bachelor's degree
14	equally harmful	Yes	4 35-39 years	male	No bachelor's degree
1	equally harmful	Yes	2 25-29 years	male	Bachelor's degree or higher
11	more harmful	No	3 30-34 years	male	No bachelor's degree
1	less harmful	No	3 30-34 years	male	No bachelor's degree
1	equally harmful	No	2 25-29 years	male	No bachelor's degree
1	less harmful	Yes	4 35-39 years	male	Bachelor's degree or higher
15	equally harmful	No	2 25-29 years	male	No bachelor's degree
12	less harmful	No	2 25-29 years	male	Bachelor's degree or higher
19	equally harmful	No	2 25-29 years	male	No bachelor's degree
1	less harmful	Yes	2 25-29 years	male	No bachelor's degree
11	less harmful	No	2 25-29 years	male	No bachelor's degree
11	equally harmful	No	4 35-39 years	male	No bachelor's degree
1	equally harmful	No	3 30-34 years	male	No bachelor's degree
1	more harmful	No	2 25-29 years	male	No bachelor's degree
12	equally harmful	Yes	3 30-34 years	male	No bachelor's degree
1	less harmful	No	5 40 years and older	female	Bachelor's degree or higher
1	equally harmful	Yes	3 30-34 years	female	Bachelor's degree or higher
1	more harmful	Yes	3 30-34 years	male	No bachelor's degree
19	less harmful	No	2 25-29 years	male	Bachelor's degree or higher
14	equally harmful	No	3 30-34 years	male	No bachelor's degree
1	equally harmful	No	2 25-29 years	male	No bachelor's degree
4	less harmful	No	2 25-29 years	female	No bachelor's degree
1	equally harmful	No	4 35-39 years	male	No bachelor's degree
19	equally harmful	No	3 30-34 years	male	No bachelor's degree
12	less harmful	No	2 25-29 years	male	No bachelor's degree
11	equally harmful	Yes	3 30-34 years	male	No bachelor's degree
12	less harmful	No	2 25-29 years	male	No bachelor's degree
14	less harmful	No	3 30-34 years	male	Bachelor's degree or higher
14	less harmful	No	2 25-29 years	male	Bachelor's degree or higher
1	less harmful	Yes	4 35-39 years	male	Bachelor's degree or higher
3	less harmful	No	5 40 years and older	male	Bachelor's degree or higher
11	less harmful	Yes	5 40 years and older	female	No bachelor's degree
1	equally harmful	Yes	4 35-39 years	male	Bachelor's degree or higher
18	equally harmful	No	5 40 years and older	male	No bachelor's degree
6	less harmful	Yes	2 25-29 years	male	No bachelor's degree
3	less harmful	No	2 25-29 years	female	No bachelor's degree
6	less harmful	No	3 30-34 years	male	No bachelor's degree
2	less harmful	No	5 40 years and older	male	No bachelor's degree
13	less harmful	Yes	2 25-29 years	male	No bachelor's degree
17	less harmful	No	3 30-34 years	male	Bachelor's degree or higher
7	less harmful	No	5 40 years and older	male	No bachelor's degree
6	less harmful	Yes	2 25-29 years	male	No bachelor's degree
5	less harmful	No	5 40 years and older	male	Bachelor's degree or higher
13	less harmful	No	5 40 years and older	male	No bachelor's degree
16	less harmful	No	3 30-34 years	male	Bachelor's degree or higher
1	less harmful	Yes	2 25-29 years	male	Bachelor's degree or higher
16	less harmful	Yes	3 30-34 years	male	Bachelor's degree or higher
1	less harmful	No	5 40 years and older	male	Bachelor's degree or higher
12	equally harmful	No	2 25-29 years	male	Bachelor's degree or higher
16	equally harmful	Yes	2 25-29 years	male	No bachelor's degree
12	equally harmful	No	3 30-34 years	male	No bachelor's degree
5	less harmful	No	4 35-39 years	male	No bachelor's degree
17	equally harmful	No	2 25-29 years	male	No bachelor's degree
4	less harmful	No	1 younger than 25 years	male	No bachelor's degree
18	less harmful	No	1 younger than 25 years	male	No bachelor's degree
18	equally harmful	No	1 younger than 25 years	female	No bachelor's degree
17	equally harmful	Yes	4 35-39 years	male	Bachelor's degree or higher
5	less harmful	Yes	3 30-34 years	male	No bachelor's degree
5	less harmful	No	3 30-34 years	male	No bachelor's degree
1	less harmful	Yes	1 younger than 25 years	male	No bachelor's degree
7	less harmful	Yes	1 younger than 25 years	male	No bachelor's degree
9	less harmful	No	3 30-34 years	male	No bachelor's degree
11	less harmful	Yes	1 younger than 25 years	male	No bachelor's degree
2	less harmful	No	1 younger than 25 years	male	Bachelor's degree or higher
9	less harmful	No	2 25-29 years	male	No bachelor's degree
1	less harmful	No	2 25-29 years	male	No bachelor's degree
17	equally harmful	No	2 25-29 years	female	Bachelor's degree or higher
17	less harmful	No	2 25-29 years	male	Bachelor's degree or higher
14	equally harmful	No	2 25-29 years	female	Bachelor's degree or higher
5	less harmful	No	3 30-34 years	female	No bachelor's degree
10	less harmful	Yes	1 younger than 25 years	male	Bachelor's degree or higher
11	equally harmful	Yes	2 25-29 years	male	No bachelor's degree
1	less harmful	Yes	3 30-34 years	male	Bachelor's degree or higher
1	less harmful	Yes	2 25-29 years	male	Bachelor's degree or higher
18	equally harmful	No	1 younger than 25 years	male	Bachelor's degree or higher
2	less harmful	Yes	2 25-29 years	male	No bachelor's degree
4	equally harmful	No	1 younger than 25 years	male	Bachelor's degree or higher
12	less harmful	No	2 25-29 years	male	Bachelor's degree or higher
5	less harmful	No	2 25-29 years	male	Bachelor's degree or higher
7	equally harmful	No	1 younger than 25 years	male	No bachelor's degree
1	less harmful	No	3 30-34 years	male	Bachelor's degree or higher
19	less harmful	No	1 younger than 25 years	male	No bachelor's degree
18	less harmful	Yes	1 younger than 25 years	male	No bachelor's degree
1	equally harmful	Yes	5 40 years and older	male	Bachelor's degree or higher
11	less harmful	Yes	1 younger than 25 years	male	Bachelor's degree or higher
14	equally harmful	No	3 30-34 years	male	Bachelor's degree or higher
2	less harmful	Yes	3 30-34 years	male	No bachelor's degree
10	less harmful	No	2 25-29 years	male	No bachelor's degree
6	more harmful	No	3 30-34 years	male	No bachelor's degree
12	less harmful	No	1 younger than 25 years	male	No bachelor's degree
4	less harmful	No	1 younger than 25 years	female	Bachelor's degree or higher
7	less harmful	No	5 40 years and older	male	Bachelor's degree or higher
11	equally harmful	No	2 25-29 years	male	No bachelor's degree
11	equally harmful	No	2 25-29 years	male	No bachelor's degree
7	equally harmful	Yes	5 40 years and older	male	No bachelor's degree
11	less harmful	No	3 30-34 years	male	No bachelor's degree
9	less harmful	No	1 younger than 25 years	male	No bachelor's degree
13	equally harmful	Yes	4 35-39 years	male	No bachelor's degree
9	less harmful	Yes	4 35-39 years	female	No bachelor's degree
14	equally harmful	No	4 35-39 years	male	Bachelor's degree or higher
13	less harmful	No	2 25-29 years	male	Bachelor's degree or higher
7	less harmful	Yes	2 25-29 years	male	Bachelor's degree or higher
10	less harmful	Yes	2 25-29 years	male	No bachelor's degree
1	less harmful	Yes	1 younger than 25 years	male	No bachelor's degree
14	less harmful	Yes	1 younger than 25 years	male	Bachelor's degree or higher
10	equally harmful	Yes	3 30-34 years	male	Bachelor's degree or higher
12	less harmful	No	2 25-29 years	male	No bachelor's degree
8	equally harmful	No	2 25-29 years	male	No bachelor's degree
15	less harmful	Yes	1 younger than 25 years	female	Bachelor's degree or higher
11	equally harmful	No	1 younger than 25 years	male	Bachelor's degree or higher
18	less harmful	No	3 30-34 years	male	No bachelor's degree
17	less harmful	Yes	1 younger than 25 years	male	No bachelor's degree
17	less harmful	Yes	4 35-39 years	male	No bachelor's degree
12	less harmful	No	4 35-39 years	male	Bachelor's degree or higher
18	less harmful	Yes	1 younger than 25 years	male	No bachelor's degree
13	less harmful	No	2 25-29 years	male	Bachelor's degree or higher
17	less harmful	Yes	1 younger than 25 years	male	Bachelor's degree or higher
18	equally harmful	No	1 younger than 25 years	male	No bachelor's degree
4	less harmful	No	1 younger than 25 years	male	Bachelor's degree or higher
1	equally harmful	Yes	2 25-29 years	female	Bachelor's degree or higher
2	equally harmful	Yes	1 younger than 25 years	male	Bachelor's degree or higher
2	equally harmful	No	5 40 years and older	male	No bachelor's degree
16	equally harmful	Yes	5 40 years and older	male	No bachelor's degree
5	equally harmful	Yes	5 40 years and older	female	Bachelor's degree or higher
4	less harmful	Yes	2 25-29 years	male	No bachelor's degree
12	less harmful	Yes	2 25-29 years	male	No bachelor's degree
3	less harmful	Yes	3 30-34 years	male	Bachelor's degree or higher
17	less harmful	Yes	2 25-29 years	male	No bachelor's degree
11	less harmful	No	5 40 years and older	female	Bachelor's degree or higher
5	less harmful	No	3 30-34 years	male	Bachelor's degree or higher
11	less harmful	Yes	2 25-29 years	male	Bachelor's degree or higher
11	equally harmful	Yes	4 35-39 years	male	Bachelor's degree or higher
5	less harmful	No	4 35-39 years	male	Bachelor's degree or higher
8	less harmful	No	4 35-39 years	male	Bachelor's degree or higher
2	less harmful	Yes	3 30-34 years	male	Bachelor's degree or higher
1	less harmful	No	3 30-34 years	male	Bachelor's degree or higher
13	less harmful	No	3 30-34 years	male	Bachelor's degree or higher
2	more harmful	Yes	2 25-29 years	male	Bachelor's degree or higher
5	less harmful	No	2 25-29 years	male	Bachelor's degree or higher
1	less harmful	No	2 25-29 years	male	Bachelor's degree or higher
18	less harmful	Yes	2 25-29 years	male	Bachelor's degree or higher
2	less harmful	Yes	3 30-34 years	male	No bachelor's degree
7	equally harmful	Yes	3 30-34 years	male	Bachelor's degree or higher
19	less harmful	No	3 30-34 years	male	Bachelor's degree or higher
7	less harmful	Yes	3 30-34 years	male	Bachelor's degree or higher
7	equally harmful	Yes	3 30-34 years	male	Bachelor's degree or higher
7	less harmful	Yes	3 30-34 years	male	Bachelor's degree or higher
1	equally harmful	No	2 25-29 years	female	Bachelor's degree or higher
6	less harmful	No	2 25-29 years	female	No bachelor's degree
15	less harmful	No	3 30-34 years	male	Bachelor's degree or higher
5	less harmful	No	3 30-34 years	male	Bachelor's degree or higher
13	equally harmful	Yes	5 40 years and older	male	Bachelor's degree or higher
8	less harmful	Yes	2 25-29 years	male	No bachelor's degree
13	less harmful	Yes	2 25-29 years	male	Bachelor's degree or higher
12	less harmful	No	5 40 years and older	male	Bachelor's degree or higher
5	less harmful	No	2 25-29 years	male	Bachelor's degree or higher
10	equally harmful	No	2 25-29 years	male	Bachelor's degree or higher
4	less harmful	Yes	3 30-34 years	male	Bachelor's degree or higher
11	less harmful	No	5 40 years and older	male	Bachelor's degree or higher
12	equally harmful	No	2 25-29 years	female	No bachelor's degree
18	equally harmful	Yes	1 younger than 25 years	male	Bachelor's degree or higher
19	less harmful	No	3 30-34 years	male	No bachelor's degree
6	more harmful	No	3 30-34 years	male	No bachelor's degree
18	equally harmful	No	1 younger than 25 years	male	Bachelor's degree or higher
11	equally harmful	Yes	5 40 years and older	male	Bachelor's degree or higher
14	less harmful	No	4 35-39 years	male	Bachelor's degree or higher
18	less harmful	No	1 younger than 25 years	male	Bachelor's degree or higher
1	equally harmful	No	3 30-34 years	male	Bachelor's degree or higher
2	less harmful	Yes	4 35-39 years	female	Bachelor's degree or higher
2	less harmful	Yes	3 30-34 years	male	No bachelor's degree
12	less harmful	Yes	2 25-29 years	male	No bachelor's degree
10	less harmful	No	3 30-34 years	female	Bachelor's degree or higher
13	equally harmful	Yes	5 40 years and older	female	Bachelor's degree or higher
19	less harmful	No	4 35-39 years	female
16	equally harmful	No	3 30-34 years	male	Bachelor's degree or higher
1	less harmful	Yes	4 35-39 years	male	Bachelor's degree or higher
11	less harmful	No	4 35-39 years	male	No bachelor's degree
2	equally harmful	No	1 younger than 25 years	male	No bachelor's degree
3	less harmful	Yes	4 35-39 years	male	Bachelor's degree or higher
10	less harmful	No	4 35-39 years	male	Bachelor's degree or higher
1	equally harmful	No	3 30-34 years	male	Bachelor's degree or higher
1	equally harmful	No	4 35-39 years	male	Bachelor's degree or higher
6	less harmful	No	3 30-34 years	male	No bachelor's degree
5	equally harmful	Yes	2 25-29 years	female	Bachelor's degree or higher
2	less harmful	Yes	2 25-29 years	male	Bachelor's degree or higher
13	equally harmful	Yes	5 40 years and older	male	Bachelor's degree or higher
16	less harmful	Yes	5 40 years and older	male	Bachelor's degree or higher
7	less harmful	No	2 25-29 years	male	Bachelor's degree or higher
1	more harmful	No	4 35-39 years	male	No bachelor's degree
12	less harmful	Yes	1 younger than 25 years	male	No bachelor's degree
2	less harmful	Yes	1 younger than 25 years	male	No bachelor's degree
1	less harmful	Yes	2 25-29 years	male	Bachelor's degree or higher
4	equally harmful	No	4 35-39 years	male	Bachelor's degree or higher
15	less harmful	Yes	2 25-29 years	male	No bachelor's degree
13	less harmful	Yes	4 35-39 years	female	Bachelor's degree or higher
11	equally harmful	No	5 40 years and older	male	Bachelor's degree or higher
13	less harmful	No	4 35-39 years	male	Bachelor's degree or higher
5	equally harmful	No	2 25-29 years	male	Bachelor's degree or higher
13	less harmful	Yes	3 30-34 years	male	Bachelor's degree or higher
2	less harmful	Yes	4 35-39 years	male	Bachelor's degree or higher
16	less harmful	No	1 younger than 25 years	male	Bachelor's degree or higher
12	less harmful	Yes	3 30-34 years	male	Bachelor's degree or higher
15	less harmful	Yes	3 30-34 years	male	No bachelor's degree
15	equally harmful	Yes	3 30-34 years	male	Bachelor's degree or higher
8	less harmful	Yes	5 40 years and older	male	Bachelor's degree or higher
7	less harmful	Yes	3 30-34 years	male	Bachelor's degree or higher
16	less harmful	Yes	4 35-39 years	male	Bachelor's degree or higher
10	less harmful	Yes	4 35-39 years	male	Bachelor's degree or higher
3	less harmful	Yes	3 30-34 years	male	Bachelor's degree or higher
2	less harmful	Yes	3 30-34 years	male	Bachelor's degree or higher
11	less harmful	Yes	3 30-34 years	male	Bachelor's degree or higher
5	less harmful	No	1 younger than 25 years	male	No bachelor's degree
11	less harmful	Yes	3 30-34 years	female	Bachelor's degree or higher
11	less harmful	Yes	4 35-39 years	female	Bachelor's degree or higher
6	equally harmful	Yes	4 35-39 years	male	Bachelor's degree or higher
11	less harmful	No	4 35-39 years	male	Bachelor's degree or higher
7	less harmful	Yes	1 younger than 25 years	male	No bachelor's degree
6	less harmful	No	3 30-34 years	male	Bachelor's degree or higher
5	less harmful	Yes	3 30-34 years	male	Bachelor's degree or higher
2	more harmful	Yes	5 40 years and older	male	Bachelor's degree or higher
11	less harmful	Yes	2 25-29 years	female	Bachelor's degree or higher
2	less harmful	No	1 younger than 25 years	male	Bachelor's degree or higher
2	less harmful	Yes	1 younger than 25 years	male	Bachelor's degree or higher
11	less harmful	No	2 25-29 years	male	Bachelor's degree or higher
5	less harmful	Yes	4 35-39 years	female	Bachelor's degree or higher
11	equally harmful	Yes	3 30-34 years	female	Bachelor's degree or higher
18	less harmful	Yes	3 30-34 years	male	Bachelor's degree or higher
1	more harmful	Yes	3 30-34 years	female	Bachelor's degree or higher
5	less harmful	No	3 30-34 years	male	Bachelor's degree or higher
1	less harmful	No	2 25-29 years	male	Bachelor's degree or higher
11	equally harmful	Yes	3 30-34 years	male	Bachelor's degree or higher
1	less harmful	Yes	1 younger than 25 years	male	Bachelor's degree or higher
1	less harmful	No	2 25-29 years	male	No bachelor's degree
16	equally harmful	Yes	1 younger than 25 years	male	No bachelor's degree
12	less harmful	No	2 25-29 years	male	Bachelor's degree or higher
1	less harmful	No	2 25-29 years	male	Bachelor's degree or higher
11	less harmful	Yes	3 30-34 years	male	Bachelor's degree or higher
1	equally harmful	No	3 30-34 years	female	Bachelor's degree or higher
11	less harmful	Yes	3 30-34 years	female	Bachelor's degree or higher
18	less harmful	Yes	4 35-39 years	male	Bachelor's degree or higher
5	equally harmful	No	1 younger than 25 years	male	No bachelor's degree
1	less harmful	Yes	3 30-34 years	male	Bachelor's degree or higher
1	equally harmful	Yes	4 35-39 years	male	No bachelor's degree
4	equally harmful	No	1 younger than 25 years	male	Bachelor's degree or higher
11	equally harmful	Yes	5 40 years and older	male	Bachelor's degree or higher
1	less harmful	Yes	3 30-34 years	male	Bachelor's degree or higher
7	less harmful	Yes	2 25-29 years	male	Bachelor's degree or higher
7	equally harmful	Yes	4 35-39 years	male	Bachelor's degree or higher
5	more harmful	No	4 35-39 years	male	No bachelor's degree
5	less harmful	Yes	3 30-34 years	male	Bachelor's degree or higher
11	less harmful	Yes	3 30-34 years	male	No bachelor's degree
13	less harmful	Yes	5 40 years and older	male	Bachelor's degree or higher
4	more harmful	No	5 40 years and older	male	No bachelor's degree
16	equally harmful	No	4 35-39 years	female	Bachelor's degree or higher
11	less harmful	Yes	2 25-29 years	female	Bachelor's degree or higher
5	less harmful	No	4 35-39 years	male	Bachelor's degree or higher
12	equally harmful	Yes	3 30-34 years	male	Bachelor's degree or higher
11	less harmful	Yes	2 25-29 years	male	No bachelor's degree
11	less harmful	No	4 35-39 years	female	Bachelor's degree or higher
5	less harmful	No	4 35-39 years	male	Bachelor's degree or higher
16	less harmful	Yes	5 40 years and older	female	Bachelor's degree or higher
11	less harmful	Yes	1 younger than 25 years	female	No bachelor's degree
9	less harmful	Yes	2 25-29 years	male	Bachelor's degree or higher
18	less harmful	No	2 25-29 years	male	Bachelor's degree or higher
5	less harmful	No	3 30-34 years	male	Bachelor's degree or higher
11	less harmful	Yes	3 30-34 years	female	Bachelor's degree or higher
3	more harmful	No	4 35-39 years	male	Bachelor's degree or higher
12	less harmful	No	4 35-39 years	male	Bachelor's degree or higher
11	less harmful	Yes	2 25-29 years	female	Bachelor's degree or higher
2	equally harmful	No	3 30-34 years	male	Bachelor's degree or higher
18	equally harmful	No	5 40 years and older	male	No bachelor's degree
1	less harmful	No	2 25-29 years	male	Bachelor's degree or higher
3	equally harmful	No	4 35-39 years	male	No bachelor's degree
5	less harmful	Yes	2 25-29 years	male	Bachelor's degree or higher
15	equally harmful	Yes	2 25-29 years	male	Bachelor's degree or higher
14	less harmful	No	4 35-39 years	male	Bachelor's degree or higher
5	less harmful	No	2 25-29 years	male	Bachelor's degree or higher
5	equally harmful	No	3 30-34 years	male	Bachelor's degree or higher
14	less harmful	No	2 25-29 years	male	No bachelor's degree
11	less harmful	Yes	4 35-39 years	male	No bachelor's degree
13	less harmful	Yes	5 40 years and older	male	No bachelor's degree
11	less harmful	Yes	2 25-29 years	male	Bachelor's degree or higher
16	less harmful	No	4 35-39 years	male	Bachelor's degree or higher
2	less harmful	No	4 35-39 years	male	Bachelor's degree or higher
1	less harmful	Yes	3 30-34 years	male	Bachelor's degree or higher
6	less harmful	Yes	2 25-29 years	female	Bachelor's degree or higher
6	less harmful	Yes	1 younger than 25 years	male	No bachelor's degree
11	less harmful	No	1 younger than 25 years	male	No bachelor's degree
15	less harmful	No	4 35-39 years	male	Bachelor's degree or higher
19	less harmful	No	4 35-39 years	male	No bachelor's degree
12	less harmful	No	2 25-29 years	female	No bachelor's degree
2	less harmful	No	4 35-39 years	male	Bachelor's degree or higher
11	less harmful	No	2 25-29 years	male	Bachelor's degree or higher
11	less harmful	Yes	3 30-34 years	male	Bachelor's degree or higher
1	less harmful	No	3 30-34 years	male	Bachelor's degree or higher
7	less harmful	Yes	2 25-29 years	male	Bachelor's degree or higher
12	equally harmful	Yes	3 30-34 years	male	Bachelor's degree or higher
1	less harmful	Yes	2 25-29 years	male	Bachelor's degree or higher
12	less harmful	No	3 30-34 years	male	Bachelor's degree or higher
12	less harmful	No	3 30-34 years	male	Bachelor's degree or higher
4	less harmful	Yes	3 30-34 years	male	Bachelor's degree or higher
11	less harmful	No	3 30-34 years	male	Bachelor's degree or higher
13	less harmful	Yes	5 40 years and older	male	Bachelor's degree or higher
7	less harmful	Yes	2 25-29 years	male	Bachelor's degree or higher
8	less harmful	Yes	2 25-29 years	male	No bachelor's degree
1	less harmful	No	4 35-39 years	male	Bachelor's degree or higher
9	equally harmful	No	1 younger than 25 years	male	Bachelor's degree or higher
11	more harmful	No	4 35-39 years	female	Bachelor's degree or higher
12	less harmful	Yes	4 35-39 years	male	Bachelor's degree or higher
1	less harmful	No	5 40 years and older	male	Bachelor's degree or higher
11	less harmful	Yes	4 35-39 years	male	No bachelor's degree
6	less harmful	Yes	3 30-34 years	male	Bachelor's degree or higher
13	less harmful	No	2 25-29 years	male	Bachelor's degree or higher
4	less harmful	Yes	2 25-29 years	male	Bachelor's degree or higher
12	less harmful	Yes	2 25-29 years	male	Bachelor's degree or higher
11	less harmful	Yes	1 younger than 25 years	male	Bachelor's degree or higher
1	less harmful	Yes	2 25-29 years	male	Bachelor's degree or higher
1	equally harmful	No	3 30-34 years	male	Bachelor's degree or higher
18	more harmful	No	3 30-34 years	male	Bachelor's degree or higher
15	more harmful	No	4 35-39 years	male	Bachelor's degree or higher
5	less harmful	Yes	3 30-34 years	male	Bachelor's degree or higher
13	less harmful	No	4 35-39 years	male	Bachelor's degree or higher
11	equally harmful	No	3 30-34 years	male	Bachelor's degree or higher
5	less harmful	Yes	2 25-29 years	male	Bachelor's degree or higher
12	equally harmful	No	4 35-39 years	male	Bachelor's degree or higher
5	more harmful	No	4 35-39 years	male	Bachelor's degree or higher
11	more harmful	No	2 25-29 years	male	Bachelor's degree or higher
1	less harmful	Yes	3 30-34 years	male	Bachelor's degree or higher
5	equally harmful	Yes	1 younger than 25 years	male	Bachelor's degree or higher
2	less harmful	No	4 35-39 years	male	Bachelor's degree or higher
1	less harmful	Yes	3 30-34 years	male	Bachelor's degree or higher
5	less harmful	Yes	2 25-29 years	male	Bachelor's degree or higher
14	less harmful	Yes	3 30-34 years	male	Bachelor's degree or higher
4	equally harmful	No	1 younger than 25 years	male	No bachelor's degree
16	less harmful	Yes	3 30-34 years	female	Bachelor's degree or higher
5	less harmful	No	1 younger than 25 years	male	Bachelor's degree or higher
16	less harmful	No	2 25-29 years	male	Bachelor's degree or higher
14	less harmful	No	4 35-39 years	male	Bachelor's degree or higher
8	less harmful	Yes	3 30-34 years	male	Bachelor's degree or higher
1	less harmful	No	3 30-34 years	male	Bachelor's degree or higher
18	equally harmful	No	3 30-34 years	male	No bachelor's degree
1	less harmful	No	4 35-39 years	male	Bachelor's degree or higher
11	equally harmful	Yes	4 35-39 years	male	Bachelor's degree or higher
16	less harmful	Yes	1 younger than 25 years	female	Bachelor's degree or higher
11	less harmful	No	3 30-34 years	male	Bachelor's degree or higher
1	less harmful	Yes	2 25-29 years	male	Bachelor's degree or higher
1	equally harmful	No	4 35-39 years	female	Bachelor's degree or higher
5	equally harmful	Yes	4 35-39 years	male	Bachelor's degree or higher
11	less harmful	No	3 30-34 years	male	Bachelor's degree or higher
1	equally harmful	Yes	4 35-39 years	male	No bachelor's degree
10	less harmful	Yes	3 30-34 years	male	Bachelor's degree or higher
11	less harmful	Yes	3 30-34 years	female	Bachelor's degree or higher
7	less harmful	Yes	2 25-29 years	male	Bachelor's degree or higher
5	less harmful	No	2 25-29 years	male	Bachelor's degree or higher
18	less harmful	Yes	5 40 years and older	male	No bachelor's degree
1	equally harmful	No	2 25-29 years	male	No bachelor's degree
15	less harmful	Yes	4 35-39 years	male	Bachelor's degree or higher
14	less harmful	Yes	4 35-39 years	male	No bachelor's degree
1	less harmful	No	3 30-34 years	male	Bachelor's degree or higher
5	equally harmful	No	2 25-29 years	male	Bachelor's degree or higher
16	equally harmful	Yes	3 30-34 years	male	Bachelor's degree or higher
3	less harmful	Yes	4 35-39 years	male	Bachelor's degree or higher
5	more harmful	Yes	1 younger than 25 years	male	Bachelor's degree or higher
16	less harmful	Yes	3 30-34 years	male	Bachelor's degree or higher
10	less harmful	Yes	3 30-34 years	male	Bachelor's degree or higher
1	less harmful	No	3 30-34 years	male	Bachelor's degree or higher
14	less harmful	No	4 35-39 years	male	Bachelor's degree or higher
5	equally harmful	No	2 25-29 years	male	Bachelor's degree or higher
14	less harmful	No	4 35-39 years	male	Bachelor's degree or higher
11	less harmful	No	2 25-29 years	male	Bachelor's degree or higher
1	less harmful	Yes	5 40 years and older	male	Bachelor's degree or higher
2	less harmful	No	3 30-34 years	male	No bachelor's degree
1	equally harmful	Yes	2 25-29 years	male	No bachelor's degree
14	less harmful	No	4 35-39 years	male	Bachelor's degree or higher
14	less harmful	No	4 35-39 years	male	Bachelor's degree or higher
11	less harmful	Yes	4 35-39 years	male	No bachelor's degree
14	less harmful	No	2 25-29 years	male	Bachelor's degree or higher
11	less harmful	Yes	4 35-39 years	male	No bachelor's degree
12	less harmful	Yes	2 25-29 years	male	No bachelor's degree
14	equally harmful	No	3 30-34 years	female	No bachelor's degree
15	equally harmful	Yes	2 25-29 years	male	Bachelor's degree or higher
19	less harmful	Yes	1 younger than 25 years	male	No bachelor's degree
5	less harmful	Yes	2 25-29 years	male	Bachelor's degree or higher
1	equally harmful	No	3 30-34 years	male	Bachelor's degree or higher
1	less harmful	No	3 30-34 years	male	Bachelor's degree or higher
1	less harmful	Yes	5 40 years and older	male	No bachelor's degree
13	equally harmful	Yes	3 30-34 years	male	Bachelor's degree or higher
17	equally harmful	No	1 younger than 25 years	male	Bachelor's degree or higher
17	less harmful	Yes	3 30-34 years	male	Bachelor's degree or higher
15	equally harmful	No	2 25-29 years	male	Bachelor's degree or higher
5	less harmful	Yes	2 25-29 years	male	Bachelor's degree or higher
12	equally harmful	Yes	4 35-39 years	male	Bachelor's degree or higher
13	equally harmful	Yes	4 35-39 years	male	Bachelor's degree or higher
1	less harmful	No	4 35-39 years	male	Bachelor's degree or higher
6	less harmful	Yes	3 30-34 years	male	Bachelor's degree or higher
11	less harmful	Yes	4 35-39 years	male	Bachelor's degree or higher
11	less harmful	No	3 30-34 years	male	Bachelor's degree or higher
7	equally harmful	No	2 25-29 years	male	Bachelor's degree or higher
1	less harmful	Yes	3 30-34 years	male	No bachelor's degree
14	less harmful	Yes	4 35-39 years	female	Bachelor's degree or higher
2	less harmful	Yes	4 35-39 years	male	No bachelor's degree
3	less harmful	No	3 30-34 years	male	Bachelor's degree or higher
18	less harmful	Yes	3 30-34 years	male	No bachelor's degree
5	less harmful	Yes	2 25-29 years	male	Bachelor's degree or higher
15	less harmful	No	3 30-34 years	male	Bachelor's degree or higher
15	less harmful	No	2 25-29 years	male	Bachelor's degree or higher
5	less harmful	Yes	1 younger than 25 years	male	Bachelor's degree or higher
5	less harmful	Yes	2 25-29 years	male	Bachelor's degree or higher
5	less harmful	Yes	3 30-34 years	male	No bachelor's degree
3	equally harmful	No	2 25-29 years	male	Bachelor's degree or higher
1	less harmful	Yes	2 25-29 years	male	Bachelor's degree or higher
7	less harmful	No	3 30-34 years	male	Bachelor's degree or higher
19	less harmful	Yes	2 25-29 years	female	No bachelor's degree
7	less harmful	No	3 30-34 years	female	Bachelor's degree or higher
1	equally harmful	Yes	3 30-34 years	male	Bachelor's degree or higher
4	less harmful	Yes	3 30-34 years	male	Bachelor's degree or higher
19	less harmful	Yes	3 30-34 years	male	Bachelor's degree or higher
1	equally harmful	Yes	3 30-34 years	male	Bachelor's degree or higher
11	less harmful	Yes	3 30-34 years	male	Bachelor's degree or higher
11	equally harmful	No	3 30-34 years	male	Bachelor's degree or higher
1	less harmful	Yes	3 30-34 years	male	Bachelor's degree or higher
1	less harmful	Yes	4 35-39 years	male	Bachelor's degree or higher
1	less harmful	Yes	5 40 years and older	female	No bachelor's degree
1	equally harmful	Yes	1 younger than 25 years	male	Bachelor's degree or higher
12	less harmful	Yes	2 25-29 years	male	Bachelor's degree or higher
12	less harmful	Yes	3 30-34 years	male	No bachelor's degree
11	less harmful	Yes	2 25-29 years	male	No bachelor's degree
11	less harmful	No	2 25-29 years	male	Bachelor's degree or higher
10	less harmful	Yes	2 25-29 years	male	Bachelor's degree or higher
14	less harmful	Yes	1 younger than 25 years	male	Bachelor's degree or higher
14	less harmful	No	4 35-39 years	male	Bachelor's degree or higher
6	less harmful	Yes	4 35-39 years	male	No bachelor's degree
5	equally harmful	Yes	5 40 years and older	male	No bachelor's degree
14	equally harmful	Yes	4 35-39 years	male	Bachelor's degree or higher
4	less harmful	Yes	2 25-29 years	male	Bachelor's degree or higher
13	less harmful	Yes	2 25-29 years	female	Bachelor's degree or higher
3	less harmful	Yes	4 35-39 years	male	Bachelor's degree or higher
5	less harmful	Yes	4 35-39 years	male	Bachelor's degree or higher
19	less harmful	Yes	2 25-29 years	male	Bachelor's degree or higher
5	less harmful	Yes	2 25-29 years	female	No bachelor's degree
15	equally harmful	No	4 35-39 years	male	No bachelor's degree
7	less harmful	No	3 30-34 years	male	Bachelor's degree or higher
13	equally harmful	No	2 25-29 years	male	No bachelor's degree
13	less harmful	Yes	3 30-34 years	female	No bachelor's degree
15	less harmful	Yes	1 younger than 25 years	male	No bachelor's degree
19	less harmful	No	4 35-39 years	male	Bachelor's degree or higher
12	less harmful	Yes	1 younger than 25 years	male	Bachelor's degree or higher
18	less harmful	Yes	4 35-39 years	male	Bachelor's degree or higher
5	equally harmful	No	1 younger than 25 years	male	Bachelor's degree or higher
3	less harmful	No	3 30-34 years	male	No bachelor's degree
14	less harmful	Yes	2 25-29 years	male	No bachelor's degree
5	equally harmful	Yes	2 25-29 years	male	No bachelor's degree
12	equally harmful	No	2 25-29 years	male	No bachelor's degree
10	less harmful	No	4 35-39 years	male	Bachelor's degree or higher
1	equally harmful	No	3 30-34 years	male	No bachelor's degree
15	equally harmful	Yes	2 25-29 years	male	No bachelor's degree
4	equally harmful	No	2 25-29 years	male	No bachelor's degree
1	more harmful	No	1 younger than 25 years	male	No bachelor's degree
4	equally harmful	No	2 25-29 years	male	No bachelor's degree
16	less harmful	Yes	5 40 years and older	male	Bachelor's degree or higher
1	equally harmful	No	3 30-34 years	male	Bachelor's degree or higher
19	less harmful	Yes	3 30-34 years	male	Bachelor's degree or higher
11	equally harmful	Yes	2 25-29 years	male	No bachelor's degree
2	less harmful	No	5 40 years and older	male	Bachelor's degree or higher
12	less harmful	Yes	1 younger than 25 years	male	No bachelor's degree
5	less harmful	Yes	4 35-39 years	male	Bachelor's degree or higher
5	less harmful	No	4 35-39 years	male	No bachelor's degree
2	less harmful	Yes	5 40 years and older	male	No bachelor's degree
12	equally harmful	Yes	4 35-39 years	male	Bachelor's degree or higher
8	less harmful	Yes	2 25-29 years	male	No bachelor's degree
3	more harmful	No	2 25-29 years	male	Bachelor's degree or higher
10	equally harmful	No	5 40 years and older	male	No bachelor's degree
11	equally harmful	Yes	5 40 years and older	male	Bachelor's degree or higher
1	less harmful	No	4 35-39 years	male	Bachelor's degree or higher
1	equally harmful	No	4 35-39 years	male	No bachelor's degree
12	less harmful	No	5 40 years and older	male	No bachelor's degree
5	less harmful	Yes	4 35-39 years	male	Bachelor's degree or higher
1	less harmful	No	3 30-34 years	male	Bachelor's degree or higher
12	equally harmful	Yes	3 30-34 years	male	Bachelor's degree or higher
2	less harmful	Yes	2 25-29 years	male	No bachelor's degree
19	less harmful	Yes	4 35-39 years	male	Bachelor's degree or higher
5	less harmful	Yes	4 35-39 years	male	Bachelor's degree or higher
11	less harmful	No	2 25-29 years	male	Bachelor's degree or higher
5	less harmful	Yes	1 younger than 25 years	female	No bachelor's degree
11	less harmful	No	3 30-34 years	male	Bachelor's degree or higher
7	equally harmful	Yes	1 younger than 25 years	male	Bachelor's degree or higher
1	less harmful	Yes	1 younger than 25 years	female	No bachelor's degree
15	equally harmful	Yes	2 25-29 years	male	Bachelor's degree or higher
5	more harmful	Yes	5 40 years and older	male	No bachelor's degree
12	less harmful	No	3 30-34 years	male	Bachelor's degree or higher
9	less harmful	Yes	3 30-34 years	male	Bachelor's degree or higher
1	less harmful	No	3 30-34 years	male	Bachelor's degree or higher
5	less harmful	No	4 35-39 years	male	No bachelor's degree
1	less harmful	Yes	2 25-29 years	male	No bachelor's degree
1	equally harmful	No	3 30-34 years	female	No bachelor's degree
6	less harmful	Yes	3 30-34 years	male	Bachelor's degree or higher
2	equally harmful	Yes	3 30-34 years	male	Bachelor's degree or higher
19	less harmful	Yes	2 25-29 years	female	Bachelor's degree or higher
11	less harmful	No	2 25-29 years	male	Bachelor's degree or higher
7	less harmful	No	3 30-34 years	male	No bachelor's degree
18	equally harmful	Yes	3 30-34 years	male	Bachelor's degree or higher
3	equally harmful	No	1 younger than 25 years	male	Bachelor's degree or higher
1	less harmful	Yes	1 younger than 25 years	male	Bachelor's degree or higher
11	more harmful	Yes	3 30-34 years	female	Bachelor's degree or higher
19	less harmful	Yes	3 30-34 years	male	No bachelor's degree
18	equally harmful	No	3 30-34 years	male	No bachelor's degree
5	equally harmful	Yes	2 25-29 years	male	Bachelor's degree or higher
10	less harmful	Yes	2 25-29 years	female	Bachelor's degree or higher
13	equally harmful	No	3 30-34 years	male	Bachelor's degree or higher
1	equally harmful	No	3 30-34 years	male	Bachelor's degree or higher
17	equally harmful	No	4 35-39 years	male	Bachelor's degree or higher
11	equally harmful	Yes	3 30-34 years	male	Bachelor's degree or higher
1	equally harmful	Yes	3 30-34 years	male	Bachelor's degree or higher
1	less harmful	No	2 25-29 years	male	Bachelor's degree or higher
6	equally harmful	Yes	4 35-39 years	male	Bachelor's degree or higher
1	equally harmful	No	2 25-29 years	male	Bachelor's degree or higher
19	less harmful	Yes	3 30-34 years	female	Bachelor's degree or higher
18	more harmful	Yes	2 25-29 years	male	Bachelor's degree or higher
5	less harmful	Yes	4 35-39 years	male	Bachelor's degree or higher
12	less harmful	Yes	3 30-34 years	male	Bachelor's degree or higher
1	less harmful	Yes	3 30-34 years	male	Bachelor's degree or higher
12	equally harmful	Yes	4 35-39 years	male	Bachelor's degree or higher
15	equally harmful	No	4 35-39 years	male	Bachelor's degree or higher
14	less harmful	No	2 25-29 years	male	Bachelor's degree or higher
10	less harmful	Yes	1 younger than 25 years	male	Bachelor's degree or higher
14	less harmful	Yes	1 younger than 25 years	female	Bachelor's degree or higher
16	less harmful	Yes	4 35-39 years	female	No bachelor's degree
5	less harmful	Yes	1 younger than 25 years	male	No bachelor's degree
6	less harmful	Yes	2 25-29 years	female	No bachelor's degree
16	less harmful	Yes	3 30-34 years	male	Bachelor's degree or higher
1	less harmful	No	3 30-34 years	male	Bachelor's degree or higher
1	less harmful	No	2 25-29 years	male	Bachelor's degree or higher
[truncated: 4,364 more rows]
